# Supplementary material for: Single-cell RNA sequencing analysis reveals the critical role of fibroblasts in aortic progeria-associated vascular remodeling in Hutchinson-Gilford progeria syndrome mice
Source: Front Immunol. 2025 Oct 24;16:1638083. doi: 10.3389/fimmu.2025.1638083 (PMC12591984; doi:10.3389/fimmu.2025.1638083)
Supplement: Supplementary Table 1 — Differentially expressed genes (DEGs) in the aorta of LmnaG609G/G609G mice. [file DataSheet1.csv]

	gene	p_val	avg_log2FC	pct.1	pct.2	p_val_adj	cluster
1	Hspa5	0	-0.964045885850882	0.946	0.956	0	Fibro
2	Gsn	0	-0.881469961420684	0.996	0.999	0	Fibro
3	Rbm3	0	1.05468155771785	0.924	0.719	0	Fibro
4	Rps19	0	0.668635311564242	0.971	0.924	0	Fibro
5	Serpinh1	0	-1.14605891841863	0.924	0.981	0	Fibro
6	Hsp90b1	0	-0.626547437647667	0.966	0.978	0	Fibro
7	Manf	3.34906501586416e-307	-0.993934119473817	0.723	0.86	6.23964303105651e-303	Fibro
8	Ifitm3	1.19544001077581e-301	0.579237875237147	0.993	0.983	2.22722428407642e-297	Fibro
9	Hsp90ab1	5.04716653774471e-299	-0.494119570318799	0.987	0.981	9.40337597647217e-295	Fibro
10	Ahnak	2.38712160964667e-278	-0.580386950185435	0.966	0.964	4.44744627093271e-274	Fibro
11	Serpinf1	2.06558460738049e-238	-0.574076033004444	0.974	0.985	3.8483906820106e-234	Fibro
12	Mt1	4.48473361561179e-228	1.43842300541043	0.864	0.724	8.35550719924632e-224	Fibro
13	Pdia6	1.76997538291189e-223	-0.607775319843017	0.799	0.877	3.29764113590314e-219	Fibro
14	Dnajc3	1.54176357961106e-220	-0.572148480972112	0.882	0.912	2.87245972517337e-216	Fibro
15	Col3a1	5.20652103778814e-217	-0.577771200498337	0.971	0.996	9.70026934550308e-213	Fibro
16	H3f3b	1.01455979717727e-205	0.432936422181243	0.982	0.949	1.89022635812097e-201	Fibro
17	Rpl36	7.48488684600523e-203	0.387301371482737	0.982	0.954	1.39450926827924e-198	Fibro
18	Clec2d	1.18521564119145e-199	0.660957014483309	0.454	0.215	2.20817526110378e-195	Fibro
19	Rps27l	1.71986207772376e-199	0.658291738316578	0.903	0.833	3.20427503700715e-195	Fibro
20	Col15a1	1.57035509235359e-197	-0.807691402014377	0.554	0.75	2.92572857256398e-193	Fibro
21	Cdkn1a	1.5703672537592e-197	1.02598772591158	0.55	0.317	2.92575123047877e-193	Fibro
22	Dbp	1.1331083437527e-191	0.635443669918372	0.5	0.248	2.11109415524565e-187	Fibro
23	Trp53inp1	3.27118164679203e-191	0.706361291368352	0.475	0.245	6.09453852613822e-187	Fibro
24	Gas6	3.73331865792821e-190	0.675001009107757	0.944	0.87	6.95554599158604e-186	Fibro
25	S100a10	1.39950524420633e-188	-0.556859761346892	0.905	0.945	2.60741822048082e-184	Fibro
26	Tmem176b	1.76756021033542e-186	0.592453347156423	0.671	0.407	3.29314142787592e-182	Fibro
27	Rgs5	9.03663724016976e-180	0.979478003569385	0.268	0.08	1.68361588421603e-175	Fibro
28	Sptbn1	1.02871133726981e-179	-0.414105446770555	0.963	0.954	1.91659209246739e-175	Fibro
29	Rpl41	1.85083122113735e-175	0.294460238253724	0.997	0.994	3.448283648101e-171	Fibro
30	Tgfbi	3.23562089854421e-174	-0.730912702617777	0.777	0.865	6.02828529607772e-170	Fibro
31	Dcxr	9.6596285186496e-170	0.485478548274582	0.288	0.099	1.79968538930961e-165	Fibro
32	Anxa5	1.23572381187585e-166	-0.390619821906413	0.954	0.959	2.3022770339059e-162	Fibro
33	Cox6b2	1.38192822244657e-165	0.633009303191483	0.305	0.113	2.57467047124021e-161	Fibro
34	Col1a2	6.85019862866018e-165	-0.474654021979932	0.995	0.998	1.27626050650568e-160	Fibro
35	Cirbp	7.72915108353589e-163	0.479825666305034	0.573	0.353	1.44001813837357e-158	Fibro
36	Tspan4	3.33013099269742e-162	0.514777894851568	0.615	0.406	6.20436705249456e-158	Fibro
37	H2afj	1.34347238452608e-161	0.526706173195706	0.652	0.454	2.50302339961055e-157	Fibro
38	Sdf2l1	2.2882608351087e-161	-0.514696906124943	0.136	0.349	4.26325876189102e-157	Fibro
39	P4ha1	8.5776366799876e-159	-0.530488851173931	0.54	0.71	1.59809948984849e-154	Fibro
40	Rps29	1.56878487683862e-158	0.314849146035693	0.988	0.974	2.92280310403804e-154	Fibro
41	Entpd2	7.01266002149089e-156	-0.652111355350177	0.645	0.786	1.30652868860397e-151	Fibro
42	Cd34	1.2702723702529e-153	-0.625230393287673	0.705	0.825	2.36664445301818e-149	Fibro
43	Eif1	2.18000223431116e-152	-0.293636419393089	0.985	0.982	4.06156216274512e-148	Fibro
44	Calr	5.00593929960883e-152	-0.413470391294986	0.933	0.936	9.32656550910121e-148	Fibro
45	Serpina3n	1.32704835238204e-148	0.752644878164508	0.437	0.231	2.47242378532297e-144	Fibro
46	Tagln	3.82579814242022e-147	0.745600485676675	0.705	0.51	7.12784451914311e-143	Fibro
47	Slc6a6	6.97153482154169e-147	0.708449552289555	0.695	0.492	1.29886665260143e-142	Fibro
48	Creld2	5.55627433315244e-146	-0.565802078648559	0.282	0.488	1.03518947100963e-141	Fibro
49	Bax	1.67888244421841e-142	0.566066172957162	0.669	0.512	3.12792588182332e-138	Fibro
50	Bgn	5.15819726796616e-141	0.328499326345602	0.997	0.993	9.61023732994775e-137	Fibro
51	Ltbp4	1.77613677534973e-139	-0.471247747860154	0.883	0.924	3.30912042615408e-135	Fibro
52	Id1	1.16305017450999e-138	0.634049803303938	0.484	0.278	2.16687878012955e-134	Fibro
53	Nupr1	1.40572239463429e-137	-0.681283125123964	0.898	0.956	2.61900139344314e-133	Fibro
54	Cd200	2.64364341142671e-136	0.57037614229134	0.91	0.838	4.9253720398291e-132	Fibro
55	Fbln1	1.48077078410073e-135	-0.518887177589261	0.882	0.923	2.75882404785807e-131	Fibro
56	Herpud1	6.74434957343601e-135	-0.575842212107601	0.713	0.821	1.25653976902686e-130	Fibro
57	Dpt	1.17939293457262e-134	-0.501237745247985	0.871	0.922	2.19732697640224e-130	Fibro
58	Meg3	3.6928955796227e-133	0.527677117474249	0.93	0.851	6.88023375439506e-129	Fibro
59	Rps15a	2.74694751812844e-132	0.289273862408852	0.987	0.978	5.11783792102509e-128	Fibro
60	Tmem176a	1.10377460744948e-130	0.498980500909099	0.531	0.313	2.05644247113912e-126	Fibro
61	Cox6c	2.55726666052096e-129	0.306630587093295	0.946	0.913	4.7644435152166e-125	Fibro
62	Mt2	5.51662895115814e-129	0.957034243738894	0.501	0.32	1.02780313989027e-124	Fibro
63	Gpx3	2.17032823910816e-128	0.786673064587944	0.43	0.233	4.04353854228242e-124	Fibro
64	Svil	6.52744852709163e-127	-0.502448240912144	0.717	0.822	1.21612893508244e-122	Fibro
65	Fst	1.42213305257679e-126	0.701866961319513	0.552	0.343	2.64957609025581e-122	Fibro
66	Hexb	2.08384216747203e-126	-0.498437141125171	0.484	0.664	3.88240634221713e-122	Fibro
67	Rpl21	4.56707441257778e-125	0.328932203862098	0.986	0.961	8.50891633807366e-121	Fibro
68	Tuba1a	4.53065951061931e-124	-0.391370071950608	0.921	0.935	8.44107173423485e-120	Fibro
69	Abhd11os	1.70291883179305e-123	0.404004212290508	0.283	0.12	3.17270807551363e-119	Fibro
70	Lgals3bp	3.53736372157456e-123	0.462577931322183	0.466	0.282	6.59046234966555e-119	Fibro
71	Clec3b	5.14252224937427e-122	-0.796429473456213	0.504	0.687	9.58103320280921e-118	Fibro
72	Steap4	1.1095302521441e-121	0.564375582566697	0.524	0.329	2.06716581276968e-117	Fibro
73	Sod3	2.55661887812131e-121	0.428715697093225	0.937	0.88	4.76323663182781e-117	Fibro
74	Laptm4a	2.84854633247804e-117	-0.284147520058641	0.981	0.977	5.30712667203983e-113	Fibro
75	Jund	1.05055387221858e-116	-0.349183158270739	0.971	0.956	1.95728691933043e-112	Fibro
76	Igfbp4	2.96629804092214e-116	0.513774240597988	0.979	0.966	5.52650988004205e-112	Fibro
77	Acta2	3.76842004619629e-116	0.540112342530477	0.866	0.756	7.02094338806832e-112	Fibro
78	Rps27	1.68277541983248e-114	0.315274956875863	0.982	0.967	3.13517888468989e-110	Fibro
79	Hspa8	3.24910262580233e-113	-0.365162817115888	0.965	0.953	6.05340310213232e-109	Fibro
80	Nbl1	1.38990286033765e-112	-0.591975409875692	0.588	0.725	2.58952801909508e-108	Fibro
81	Ifi27l2a	2.85061257286535e-112	0.746175232113747	0.342	0.164	5.31097628450543e-108	Fibro
82	Sumo3	4.34326773737222e-110	0.366365769108533	0.639	0.47	8.09194212149819e-106	Fibro
83	Phlda3	1.79417655876648e-109	0.545377562883441	0.724	0.6	3.34273034663782e-105	Fibro
84	Pdia3	5.50265422655796e-109	-0.316521440734727	0.962	0.951	1.02519950895001e-104	Fibro
85	C3	6.17269054515861e-109	0.680048236372879	0.596	0.388	1.1500339754685e-104	Fibro
86	Aen	1.06726544328027e-106	0.35417566346877	0.31	0.153	1.98842224737546e-102	Fibro
87	Vcam1	1.66897248780944e-104	0.598312325954085	0.633	0.484	3.10946264203777e-100	Fibro
88	Rps18	3.14544069279345e-104	0.312454368646092	0.971	0.938	5.86027055474347e-100	Fibro
89	Ostc	4.05409007426983e-103	-0.393841255961655	0.757	0.845	7.55317521737212e-99	Fibro
90	Ak1	1.71524551222697e-102	0.387497674015279	0.45	0.285	3.19567391383007e-98	Fibro
91	Ecm2	2.07069126635693e-102	-0.456823440037428	0.662	0.767	3.8579048983496e-98	Fibro
92	Nfkbia	7.93513742539155e-102	0.475199285118553	0.71	0.559	1.4783954537247e-97	Fibro
93	Gria3	1.27568306874469e-100	0.349943938973372	0.281	0.13	2.37672512537823e-96	Fibro
94	Rpl29	5.22127536312194e-100	0.301597756466109	0.946	0.902	9.72775812903249e-96	Fibro
95	Xbp1	5.81323916146123e-100	-0.402838150029704	0.675	0.769	1.08306458817184e-95	Fibro
96	Pi16	3.94361272808798e-99	-0.574601808632274	0.789	0.859	7.34734487370071e-95	Fibro
97	S100a6	8.41823514500219e-97	0.265462632972328	0.995	0.992	1.56840138986536e-92	Fibro
98	Col1a1	6.01289488764957e-96	-0.282558352061144	0.981	0.994	1.12026244651799e-91	Fibro
99	Sparc	3.24755304881235e-95	-0.335332816379245	0.998	0.999	6.05051608524228e-91	Fibro
100	Mfap4	6.61443969539196e-95	-0.585089102324476	0.872	0.886	1.23233625964848e-90	Fibro
101	Col6a1	2.65408587380355e-94	-0.333993711851379	0.897	0.93	4.9448273914834e-90	Fibro
102	Col14a1	1.08429330118096e-93	-0.471337799942658	0.907	0.916	2.02014684943024e-89	Fibro
103	Col6a2	1.96935983051108e-92	-0.3731153840065	0.815	0.866	3.6691143002252e-88	Fibro
104	Pdgfrl	2.76245124326018e-91	-0.509669727006604	0.716	0.792	5.14672291131805e-87	Fibro
105	Cped1	3.96064385050944e-91	-0.362523805193161	0.892	0.907	7.37907555788413e-87	Fibro
106	Tmed3	4.50666126158418e-91	-0.358230929264538	0.867	0.905	8.39636059645749e-87	Fibro
107	Pappa	5.7880183058113e-91	0.331107790835141	0.227	0.096	1.0783656905557e-86	Fibro
108	Cd9	7.10389516836106e-91	-0.326126743436575	0.956	0.966	1.32352670881735e-86	Fibro
109	Fmo3	9.15147670717195e-90	0.699655847812791	0.191	0.072	1.70501162531321e-85	Fibro
110	C4b	4.12252514178111e-89	0.516897610410917	0.412	0.245	7.68067659165239e-85	Fibro
111	Ftl1	7.30477278124857e-89	0.340369152019044	0.978	0.942	1.36095221687442e-84	Fibro
112	Htra3	5.67118797405394e-88	-0.499712365946986	0.672	0.754	1.05659903144599e-83	Fibro
113	Apoe	1.4321812093305e-87	0.490187178073048	0.944	0.868	2.66829681110365e-83	Fibro
114	Igfbp7	1.44984781643269e-87	0.417917633439327	0.996	0.99	2.70121146679574e-83	Fibro
115	Id4	3.79153404219058e-87	0.321851894205538	0.227	0.101	7.06400707400527e-83	Fibro
116	Hdlbp	2.43157810705361e-86	-0.358749347577658	0.761	0.807	4.53027317125158e-82	Fibro
117	Gdf15	5.05377313991475e-86	0.49697524822503	0.246	0.112	9.41568473697516e-82	Fibro
118	Cald1	9.00787671799174e-86	0.335347915295223	0.935	0.863	1.67825751132904e-81	Fibro
119	Osmr	1.09912347061676e-85	0.380721709147986	0.54	0.379	2.04777693810608e-81	Fibro
120	Atp5k	4.49042873598305e-85	0.293507736272905	0.658	0.513	8.36611777801003e-81	Fibro
121	Pcolce2	8.12428103503901e-85	-0.464500912993446	0.854	0.889	1.51363479963812e-80	Fibro
122	Slc43a3	1.55242146730067e-84	0.45194939973149	0.795	0.682	2.89231643572787e-80	Fibro
123	Cox6a1	1.14385402539593e-83	0.31660451046549	0.786	0.678	2.13111443471515e-79	Fibro
124	Aff2	7.96203956978134e-83	-0.370307300407107	0.238	0.395	1.48340759224596e-78	Fibro
125	Tef	8.44062611366501e-83	0.365863629842197	0.458	0.305	1.57257305123693e-78	Fibro
126	Tnfsf13b	2.47610586881687e-81	0.414726495336019	0.447	0.29	4.61323284419272e-77	Fibro
127	Fkbp5	1.04330592522774e-80	0.296252361938284	0.315	0.174	1.94378326929181e-76	Fibro
128	Cp	1.40418271205832e-80	0.417421345536448	0.771	0.621	2.61613281083585e-76	Fibro
129	Commd3	1.55829346247512e-80	0.337924106737788	0.597	0.462	2.9032565499374e-76	Fibro
130	Atpif1	2.80609660884224e-80	0.277577723372453	0.765	0.647	5.22803859193398e-76	Fibro
131	Tnfrsf1a	6.1446759587131e-80	0.318973727478311	0.66	0.527	1.14481457786784e-75	Fibro
132	Uqcr10	5.23822566097039e-79	0.255884690436967	0.85	0.774	9.75933822895394e-75	Fibro
133	Zbtb16	1.2131902101826e-78	0.401778820917029	0.349	0.212	2.26029468059121e-74	Fibro
134	Timp1	7.05775668742944e-78	0.546051308649738	0.688	0.561	1.31493064843498e-73	Fibro
135	Cyp1b1	2.04787795595952e-77	0.398945398036477	0.768	0.654	3.81540141974819e-73	Fibro
136	B2m	2.53619375879286e-77	0.287535996117939	0.958	0.93	4.72518259200697e-73	Fibro
137	Fbln2	3.0603698082368e-76	0.461918980732003	0.654	0.496	5.70177498972598e-72	Fibro
138	Sgk1	4.82789851751009e-76	0.322782860349809	0.326	0.187	8.99485772797306e-72	Fibro
139	Rpl13a	6.14443776270489e-76	0.284969869706234	0.969	0.928	1.14477019956955e-71	Fibro
140	Sulf2	1.46876281762495e-75	0.306295053513924	0.473	0.31	2.73645200551704e-71	Fibro
141	Tmsb10	3.73136862728081e-75	-0.433260057802747	0.876	0.934	6.95191288948687e-71	Fibro
142	Serpine2	7.32664729027154e-75	0.527740047324862	0.428	0.268	1.36502765665049e-70	Fibro
143	Por	2.12030269101454e-74	0.406201480834504	0.552	0.423	3.95033594362919e-70	Fibro
144	Spcs2	7.10939001754975e-74	-0.354086478406929	0.758	0.816	1.32455045416969e-69	Fibro
145	Lgals1	1.01411613653522e-73	0.282396117448485	0.978	0.958	1.88939977397878e-69	Fibro
146	Slit3	3.22663876057103e-73	0.417774352668734	0.565	0.43	6.01155067481989e-69	Fibro
147	Scand1	3.96058373248475e-73	0.297748280372049	0.728	0.618	7.37896355199235e-69	Fibro
148	Clec11a	1.54620428763512e-72	-0.40336771295972	0.605	0.705	2.88073320829299e-68	Fibro
149	Ddit4	5.19282164151666e-71	0.259439733685614	0.179	0.075	9.67474600030969e-67	Fibro
150	Ephx1	1.89323658626677e-70	0.356346814062419	0.672	0.559	3.52728908387362e-66	Fibro
151	Fabp4	3.54741151563437e-70	0.423830489678145	0.167	0.066	6.60918239477839e-66	Fibro
152	Selk	8.48674115125039e-70	-0.316330905754721	0.921	0.937	1.58116474388946e-65	Fibro
153	Adh1	9.38626522432024e-70	0.359333694734486	0.294	0.168	1.7487550739431e-65	Fibro
154	Ctsd	2.02310653964626e-69	0.356042681771397	0.941	0.89	3.76924979401496e-65	Fibro
155	Sin3b	2.52805302100333e-69	0.281181733043366	0.491	0.359	4.7100155834313e-65	Fibro
156	Vkorc1	1.33740109330327e-68	-0.394039825269278	0.825	0.885	2.49171197693333e-64	Fibro
157	Per3	2.06963498637141e-68	0.304887576391748	0.352	0.217	3.85593694310857e-64	Fibro
158	Hist1h1c	2.47950177994562e-68	0.386301175829025	0.324	0.194	4.61955976621668e-64	Fibro
159	Fuca1	3.21693431844706e-68	0.277887431753638	0.857	0.773	5.99347032869872e-64	Fibro
160	Fat1	5.31083632897034e-67	0.373487218866255	0.59	0.47	9.89461916450464e-63	Fibro
161	Tgfb3	1.332015093251e-66	-0.393398852045265	0.401	0.531	2.48167732023593e-62	Fibro
162	Frzb	1.85081213542711e-66	0.439300942870808	0.325	0.195	3.44824808951425e-62	Fibro
163	Phlda1	2.15764852344903e-66	-0.501459747156604	0.579	0.693	4.0199149640379e-62	Fibro
164	Enpp3	1.22250597884884e-65	-0.313309644794366	0.194	0.329	2.27765088919327e-61	Fibro
165	Fxyd6	1.25179440235577e-65	0.323880692074844	0.553	0.403	2.33221815102903e-61	Fibro
166	Cdc42ep2	1.85107931204168e-65	-0.330547240413432	0.226	0.366	3.44874586626486e-61	Fibro
167	S100a4	2.98999169894188e-65	0.460729732168029	0.593	0.444	5.57065353429861e-61	Fibro
168	Stat3	3.61581816271211e-64	0.269683657629192	0.619	0.486	6.73663081894893e-60	Fibro
169	Runx1	4.58912819973727e-64	0.352550885872176	0.307	0.184	8.55000474893051e-60	Fibro
170	Ndufb7	1.00621626470666e-63	0.267503965994732	0.674	0.562	1.87468152277499e-59	Fibro
171	Dnajb11	1.43114108511669e-63	-0.339032961636188	0.547	0.653	2.66635895568091e-59	Fibro
172	Ei24	1.12700098010184e-62	0.305640493514423	0.495	0.372	2.09971552602773e-58	Fibro
173	Timp2	2.05744740481067e-62	-0.253161142375221	0.991	0.993	3.83323025990275e-58	Fibro
174	Cldn10	2.00484583904125e-61	-0.392032191010189	0.177	0.302	3.73522828271776e-57	Fibro
175	Sh3d19	2.44067319846467e-61	-0.310202536852209	0.365	0.5	4.54721823605953e-57	Fibro
176	Atf5	6.32520338898988e-61	-0.372925724170393	0.59	0.68	1.1784486434027e-56	Fibro
177	Fth1	1.48704785220991e-60	-0.310960491074767	0.999	0.998	2.77051885345228e-56	Fibro
178	Scn1b	1.61198722626368e-60	0.290675848324135	0.481	0.356	3.00329340125187e-56	Fibro
179	Myl12b	6.5852718457687e-60	-0.356499858103061	0.83	0.888	1.22690199758517e-55	Fibro
180	Prg4	4.09721461196069e-59	0.569912006155356	0.197	0.097	7.63352054354396e-55	Fibro
181	Ackr3	5.78583167807431e-59	-0.423740028241671	0.663	0.749	1.07795829994203e-54	Fibro
182	Txnip	7.33176497647236e-59	-0.401729271676911	0.806	0.83	1.36598113276657e-54	Fibro
183	Ccbe1	1.10638810477321e-58	0.339275930769609	0.27	0.156	2.06131167800297e-54	Fibro
184	Ogn	1.94739921541818e-58	-0.347200507521632	0.94	0.958	3.6281994782456e-54	Fibro
185	Nrp1	2.19430624384583e-58	0.266628410584325	0.91	0.819	4.08821196290917e-54	Fibro
186	Map1lc3b	3.35462660458506e-58	0.259197137192082	0.87	0.792	6.25000482700243e-54	Fibro
187	Igfbp6	9.73589330655785e-58	-1.03157505000579	0.387	0.502	1.81389428194479e-53	Fibro
188	2010111I01Rik	1.77570125333213e-57	0.302209638712108	0.448	0.325	3.30830900508309e-53	Fibro
189	Gm12840	3.18391461302646e-57	0.413705962851677	0.203	0.103	5.93195131552959e-53	Fibro
190	Eif4a2	3.95832723916363e-57	-0.287439744886018	0.686	0.756	7.37475947928575e-53	Fibro
191	Magt1	4.00602018370071e-57	-0.33429999949243	0.461	0.576	7.4636162042528e-53	Fibro
192	Nov	4.09640062158903e-57	0.714928895985797	0.4	0.279	7.63200399808252e-53	Fibro
193	Hexa	1.59810049189198e-56	-0.317086421627412	0.711	0.775	2.97742102644394e-52	Fibro
194	Lsamp	1.60391862575179e-56	-0.407892250243525	0.287	0.409	2.98826079163815e-52	Fibro
195	Ccng1	1.70268969948267e-56	0.361832298780841	0.453	0.344	3.17228117910616e-52	Fibro
196	Lgmn	3.82333658112849e-56	0.267889517331973	0.511	0.388	7.1232583843005e-52	Fibro
197	Dclk1	1.15880035758151e-55	0.307368007913068	0.464	0.338	2.15896094621012e-51	Fibro
198	Fkbp4	1.25288765514317e-55	-0.307094902625795	0.377	0.501	2.33425499029724e-51	Fibro
199	Itpr1	1.28167764583977e-55	-0.299040642581486	0.359	0.489	2.38789362196408e-51	Fibro
200	Tsc22d3	1.50687055023094e-55	0.42312454074208	0.598	0.483	2.80745052213526e-51	Fibro
201	Myh9	3.03218129253466e-55	0.286748449565509	0.723	0.61	5.64925696612132e-51	Fibro
202	Scpep1	4.1978193398788e-55	-0.314915379475364	0.676	0.749	7.82095721212818e-51	Fibro
203	Exoc4	6.19050069009236e-55	0.297333450970959	0.419	0.305	1.15335218357111e-50	Fibro
204	Ifit1	8.27302155780098e-55	0.48472836497983	0.125	0.048	1.5413466464339e-50	Fibro
205	Nr1d2	1.42369065909696e-54	0.266301964142215	0.514	0.385	2.65247806696355e-50	Fibro
206	Rpl12	3.46332359876226e-54	0.271963106000004	0.967	0.938	6.45251819685397e-50	Fibro
207	Kcnj8	3.9541586081782e-54	0.378825953567901	0.594	0.483	7.3669929028968e-50	Fibro
208	Creb3l1	5.9740396572906e-54	-0.355343657318148	0.436	0.551	1.11302332854981e-49	Fibro
209	Itgbl1	8.64427536388226e-54	-0.299695518394375	0.824	0.866	1.6105149430449e-49	Fibro
210	Gm10600	3.73367557133236e-53	0.376151492392625	0.438	0.321	6.95621095694933e-49	Fibro
211	Arf5	8.93356135691131e-53	-0.286537598478749	0.813	0.859	1.66441181640615e-48	Fibro
212	Lmo4	1.07641420458487e-52	0.304805088910568	0.835	0.767	2.00546730456208e-48	Fibro
213	Slc25a5	1.57449991654506e-52	0.274351385597495	0.695	0.599	2.9334507945151e-48	Fibro
214	Plpp3	1.63776518518672e-52	-0.292205381150487	0.907	0.929	3.05132031652138e-48	Fibro
215	Angptl7	2.43523169941037e-52	-0.640961088021839	0.146	0.257	4.53708017917146e-48	Fibro
216	Prdx5	2.88159639938006e-52	0.254349300235584	0.714	0.624	5.368702251685e-48	Fibro
217	Cyb5r3	3.24255249920237e-52	0.315217640213382	0.647	0.547	6.04119956126393e-48	Fibro
218	Prkcdbp	7.35193858423525e-52	-0.301248240153604	0.793	0.835	1.36973967762887e-47	Fibro
219	Klf9	1.24876287597634e-51	0.32700035237886	0.857	0.784	2.32657011423151e-47	Fibro
220	Glul	4.4234946043123e-51	0.426423596467703	0.695	0.599	8.24141279729424e-47	Fibro
221	Lmna	9.47149056725956e-50	0.281563950441223	0.901	0.835	1.76463340758613e-45	Fibro
222	Akap12	8.81026424515701e-49	-0.430354737672046	0.495	0.6	1.6414403315152e-44	Fibro
223	Ly6e	1.4411729707035e-48	0.389153171984044	0.729	0.656	2.68504936171769e-44	Fibro
224	Matn2	2.35067019929048e-47	-0.366924026332812	0.496	0.589	4.37953364829809e-43	Fibro
225	Adamts1	2.47869423988267e-47	0.38831746012398	0.648	0.553	4.61805523832541e-43	Fibro
226	2810474O19Rik	2.5120855026894e-47	0.423203160474503	0.6	0.493	4.68026650006063e-43	Fibro
227	Xist	8.52901149790081e-47	0.389477021375552	0.614	0.5	1.5890401321739e-42	Fibro
228	Arhgap20	4.32426733258127e-46	-0.335682848290838	0.212	0.322	8.05654246733216e-42	Fibro
229	Tppp3	1.00561802306811e-45	-0.493336727569247	0.103	0.193	1.87356693877819e-41	Fibro
230	Hnrnpa1	1.25611581308147e-45	0.253531731489199	0.59	0.487	2.34026937135208e-41	Fibro
231	Ass1	9.12837200718494e-45	0.301324558495092	0.281	0.182	1.70070698865863e-40	Fibro
232	Mfge8	1.8575846145117e-44	0.250167216444526	0.821	0.742	3.46086589529674e-40	Fibro
233	Fbn1	2.15285645302559e-44	-0.251869182039534	0.757	0.814	4.01098685763199e-40	Fibro
234	Itgb5	2.16715713659631e-44	-0.271387036622291	0.664	0.732	4.03763046119259e-40	Fibro
235	Scara3	6.72138441651336e-44	0.284244069842073	0.602	0.494	1.2522611306406e-39	Fibro
236	Pkd2	2.81800926168381e-43	-0.273287444767351	0.71	0.759	5.25023305544311e-39	Fibro
237	Hsph1	5.15641587996831e-43	-0.273389204492033	0.302	0.413	9.60691842596895e-39	Fibro
238	Mmp2	6.93237104268219e-43	0.329869500166046	0.909	0.874	1.29157004896212e-38	Fibro
239	Ctsh	1.36005733760044e-41	-0.360796763222474	0.739	0.773	2.53392282568338e-37	Fibro
240	Sec11c	1.6530148780978e-41	-0.313342849256249	0.413	0.518	3.07973201938402e-37	Fibro
241	C7	1.97360856698926e-41	-0.498304648565276	0.151	0.247	3.67703012115769e-37	Fibro
242	Col6a6	2.28326185773651e-41	-0.347798311741875	0.213	0.317	4.25394516714889e-37	Fibro
243	Klf2	2.75631311273791e-41	-0.434722228106747	0.472	0.572	5.135286960342e-37	Fibro
244	Ntn4	2.92892422950991e-41	-0.316010417245438	0.436	0.541	5.45687873199991e-37	Fibro
245	Wfdc1	5.94103538674737e-41	-0.297101772222694	0.51	0.606	1.1068743029049e-36	Fibro
246	Sfrp1	7.66346867885871e-41	0.250888186824114	0.374	0.258	1.42778084955817e-36	Fibro
247	Rhoj	9.59980388243392e-41	-0.271631105728104	0.578	0.662	1.78853946133626e-36	Fibro
248	Tmeff2	1.7700928787914e-40	0.289803432787155	0.383	0.28	3.29786004247627e-36	Fibro
249	Krtcap2	3.98602962161243e-40	-0.312990037177709	0.872	0.909	7.42637178802612e-36	Fibro
250	Sec61b	5.08460653859937e-40	-0.301308524504496	0.856	0.901	9.47313044206448e-36	Fibro
251	Kcnq1ot1	1.41442483981101e-39	-0.341698330401541	0.637	0.699	2.6352149190519e-35	Fibro
252	Copz2	3.01014630883276e-39	-0.290926043444783	0.689	0.762	5.60820358798631e-35	Fibro
253	Igfbp5	3.20119530570789e-39	-0.603479503389869	0.681	0.739	5.96414697406436e-35	Fibro
254	Dnajb9	1.1135378387371e-38	-0.264763820035694	0.356	0.463	2.07463234735109e-34	Fibro
255	Tgfb1	1.59173433198934e-38	0.258908435432386	0.307	0.21	2.96556023392935e-34	Fibro
256	Lpl	2.34094650071229e-38	-0.299761600866806	0.391	0.499	4.36141742547707e-34	Fibro
257	Pdia4	6.05512812420223e-38	-0.284878558380266	0.517	0.597	1.12813092082012e-33	Fibro
258	Slc7a2	6.12125847405544e-38	0.252522450038299	0.436	0.335	1.14045166630127e-33	Fibro
259	Fkbp2	1.07064278709631e-37	-0.261355103644918	0.602	0.677	1.99471457663913e-33	Fibro
260	Ptgfr	1.31316137704171e-37	-0.285446922774738	0.202	0.304	2.44655096156641e-33	Fibro
261	F2r	2.84034562393289e-37	0.323491062340199	0.419	0.32	5.29184793194937e-33	Fibro
262	Serf1	3.2145565842893e-37	-0.265563083043722	0.255	0.359	5.9890403721894e-33	Fibro
263	Plac8	7.77979091756748e-37	0.28521057910352	0.114	0.052	1.449452845852e-32	Fibro
264	Ppic	1.4819728009851e-36	0.287013557568472	0.756	0.715	2.76106352551533e-32	Fibro
265	G0s2	2.15292637354137e-36	0.426004054220721	0.679	0.601	4.01111712654492e-32	Fibro
266	Ccdc80	2.39957479607126e-36	-0.279500441125338	0.892	0.884	4.47064780256036e-32	Fibro
267	Fhl2	4.02413909832045e-36	0.317056353942798	0.26	0.171	7.49737355408083e-32	Fibro
268	Mical2	1.21020371073256e-35	0.266112056670172	0.654	0.563	2.25473053346584e-31	Fibro
269	Iigp1	3.71893380743291e-34	0.357445202145696	0.17	0.098	6.92874557662826e-30	Fibro
270	Fgl2	5.80826771690712e-34	-0.284803068877777	0.628	0.698	1.08213835833696e-29	Fibro
271	Fmo2	5.95484760979209e-34	0.467564836732646	0.922	0.919	1.10944765818036e-29	Fibro
272	Dpep1	8.08102626295673e-34	0.3163194864072	0.628	0.526	1.50557600305147e-29	Fibro
273	Cdk2ap2	1.42000820916081e-33	-0.263631423480137	0.444	0.534	2.64561729448751e-29	Fibro
274	Tubb2a	1.69906072478344e-33	-0.268185858142952	0.588	0.664	3.16552003634402e-29	Fibro
275	Ar	1.34807778374189e-32	-0.261150527556834	0.6	0.672	2.51160371888952e-28	Fibro
276	Postn	6.88332690052e-32	0.313645731067554	0.263	0.172	1.28243263483588e-27	Fibro
277	Nr4a1	1.17552080352178e-31	0.264021044863904	0.441	0.34	2.19011280904142e-27	Fibro
278	Ier3	1.90323079581668e-31	0.278461087203778	0.715	0.622	3.54590929568606e-27	Fibro
279	Scn7a	9.13189492195695e-31	0.282010383920737	0.792	0.719	1.7013633429098e-26	Fibro
280	Daam1	1.06479070112606e-30	-0.279229153366823	0.567	0.637	1.98381155526796e-26	Fibro
281	Igsf10	1.79619657241254e-30	-0.283027448495639	0.467	0.543	3.34649383406181e-26	Fibro
282	Atp1a2	4.14659093932443e-30	-0.255133434935179	0.61	0.666	7.72551357905535e-26	Fibro
283	Hspa1b	8.75416382859288e-30	-0.338672648352481	0.652	0.705	1.63098826290514e-25	Fibro
284	Antxr1	1.37192403391412e-29	-0.288334002657482	0.556	0.619	2.5560316675854e-25	Fibro
285	Id2	4.21718372653326e-29	0.26472149057918	0.611	0.515	7.85703500090411e-25	Fibro
286	Lpar1	1.39250014479204e-28	-0.253420323098578	0.563	0.627	2.59436701976204e-24	Fibro
287	Serpinb6b	1.79579170394222e-28	0.260935170088763	0.24	0.162	3.34573952361476e-24	Fibro
288	Col4a4	7.31914168935836e-28	-0.251233840665847	0.587	0.649	1.36362928814436e-23	Fibro
289	Gdf10	1.46272298747242e-27	0.436357211658247	0.642	0.566	2.72519919795986e-23	Fibro
290	Smoc2	5.66538424176808e-26	-0.313748356588914	0.763	0.787	1.05551773808381e-21	Fibro
291	Sned1	5.61154789087732e-25	0.258785951645456	0.291	0.217	1.04548748754935e-20	Fibro
292	Fbln7	6.22243191208744e-25	-0.384900526732342	0.578	0.621	1.15930128954101e-20	Fibro
293	Igf1	4.58588296511163e-24	-0.254066555329083	0.78	0.808	8.54395855229948e-20	Fibro
294	1500015O10Rik	1.8968418507393e-22	0.286777561883348	0.223	0.156	3.53400605211239e-18	Fibro
295	Ier2	2.54018132622156e-22	-0.296753429896235	0.771	0.795	4.73261182888339e-18	Fibro
296	mt-Nd4l	2.92791961118086e-22	-0.258966882621527	0.811	0.841	5.45500702759105e-18	Fibro
297	Hypk	6.80003239727891e-22	-0.262659068711077	0.4	0.473	1.26691403593703e-17	Fibro
298	Isg15	8.47941203988396e-22	0.398147525174386	0.215	0.152	1.57979925715078e-17	Fibro
299	Errfi1	8.61911530246259e-22	0.286489794901974	0.671	0.605	1.60582737200181e-17	Fibro
300	Dio2	1.24311141337464e-20	-0.358476721134533	0.5	0.555	2.3160408742583e-16	Fibro
301	Thbd	9.38209115868138e-20	-0.314594939029072	0.477	0.537	1.74797740377393e-15	Fibro
302	Pi15	1.26770780268796e-19	-0.275554658087008	0.475	0.534	2.36186640718793e-15	Fibro
303	Adamts5	1.29160190189885e-19	-0.258570583894247	0.627	0.672	2.40638350342775e-15	Fibro
304	Comp	1.74703637792413e-19	0.298514298273415	0.259	0.188	3.25490347571046e-15	Fibro
305	Pcsk6	2.09201050996569e-19	-0.301609074299326	0.359	0.424	3.89762478111708e-15	Fibro
306	Gfra2	2.45550542046374e-19	-0.259527916796442	0.205	0.27	4.57485214886599e-15	Fibro
307	Bst2	5.8159460906979e-17	0.308855487464923	0.55	0.497	1.08356891615792e-12	Fibro
308	Tnfrsf11b	1.59653487502067e-16	0.436545231639841	0.188	0.136	2.97450412565101e-12	Fibro
309	Sema3c	3.53966540872636e-16	-0.306038516330066	0.286	0.35	6.59475062299808e-12	Fibro
310	Hspa1a	8.32224965210477e-16	-0.252153701638838	0.531	0.576	1.55051833268364e-11	Fibro
311	Mgp	7.66960890243689e-15	0.278415699827614	0.998	0.996	1.42892483461302e-10	Fibro
312	Cd55	2.01561074139156e-14	-0.28497714127537	0.166	0.219	3.75528437228662e-10	Fibro
313	Ly6c1	5.70253281535657e-14	0.334396402969866	0.264	0.203	1.06243888882908e-09	Fibro
314	Cxcl1	7.34724739571323e-14	0.282957840087275	0.252	0.196	1.36886566229533e-09	Fibro
315	Tnxb	1.51345768960508e-13	-0.278579799210968	0.499	0.549	2.81972302150322e-09	Fibro
316	Ly6a	2.02785152884184e-13	0.30421059457055	0.624	0.556	3.77809018338524e-09	Fibro
317	Ecm1	4.54082207190472e-13	-0.384057301778243	0.692	0.71	8.46000560216568e-09	Fibro
318	Ifit3	2.10357262408789e-12	0.385095875283529	0.202	0.159	3.91916615593815e-08	Fibro
319	Cxcl12	5.91432789631887e-09	0.329468045725685	0.81	0.792	0.000110189843036317	Fibro
320	Cpxm2	9.65709586246643e-07	-0.261538038170061	0.613	0.614	0.0179921353013612	Fibro
321	Cytl1	1.18257348305086e-06	-0.717130398113918	0.198	0.227	0.0220325265627205	Fibro
322	Rbm3	6.51921528776398e-285	1.34448686418835	0.964	0.799	1.21459500026331e-280	VSMC
323	Rpl41	8.11727095958036e-225	0.659691840483965	0.999	0.982	1.51232875247942e-220	VSMC
324	Rpl39	4.30112674360975e-213	0.714169203787571	0.995	0.977	8.01342923601932e-209	VSMC
325	Rpl19	8.0096449652337e-203	0.623404241580326	0.999	0.982	1.49227695347269e-198	VSMC
326	Ogn	2.32069715179804e-195	-1.34746227336482	0.775	0.938	4.32369086351493e-191	VSMC
327	Col4a1	6.47789101804697e-194	-0.969592872496861	0.868	0.97	1.20689587557233e-189	VSMC
328	Rps27l	1.79937572995873e-190	1.15052867447591	0.979	0.906	3.35241692248611e-186	VSMC
329	Mt1	1.06401313830554e-183	2.18138543515687	0.917	0.676	1.98236287797704e-179	VSMC
330	Rps19	3.33613628821344e-176	0.774260082458574	0.995	0.971	6.21555551857045e-172	VSMC
331	Rock1	3.69270275555617e-174	-0.921638265145681	0.946	0.978	6.8798745038767e-170	VSMC
332	Rpl36	6.30010383060143e-168	0.610660093393092	0.998	0.966	1.17377234467935e-163	VSMC
333	Rpl37a	3.5444961922277e-166	0.561236796728121	1	0.972	6.60375085573943e-162	VSMC
334	Rps21	1.29006216444863e-162	0.557458586123269	1	0.983	2.40351481858424e-158	VSMC
335	Myh11	1.37766765826855e-159	-0.832693766399481	0.985	0.988	2.56673261412014e-155	VSMC
336	Hspa8	7.64593939736071e-159	-0.938324944806609	0.997	0.986	1.42451496912227e-154	VSMC
337	Rps15a	1.47839168534154e-158	0.556883852410089	0.999	0.975	2.75439154895983e-154	VSMC
338	Fau	2.1395778623442e-158	0.566224155963596	0.999	0.984	3.98624751533348e-154	VSMC
339	Ppp1r12a	2.17422758161575e-153	-0.780375649673327	0.928	0.976	4.0508034073083e-149	VSMC
340	Rpl32	3.67232038386994e-152	0.62366271804556	1	0.971	6.84190010718808e-148	VSMC
341	Rpl38	1.11430726590149e-151	0.611359666949077	0.998	0.969	2.07606586710107e-147	VSMC
342	Cirbp	4.7410775173438e-151	0.881166205401158	0.833	0.5	8.83310152256323e-147	VSMC
343	Rps16	1.49544050119753e-149	0.522526948478261	0.999	0.978	2.78615519778112e-145	VSMC
344	Rplp0	1.66626384614882e-147	0.658623953897463	0.997	0.961	3.10441617175988e-143	VSMC
345	Itga8	3.69126695783199e-147	-0.747921991684112	0.967	0.987	6.87719946913677e-143	VSMC
346	Rpl37	9.22870772656367e-147	0.556311502805243	1	0.979	1.71940053653608e-142	VSMC
347	Rps28	1.89114491973344e-146	0.653302121091227	0.995	0.954	3.52339209995537e-142	VSMC
348	Ptma	1.10081551460019e-144	0.690591520954648	0.999	0.98	2.05092938525161e-140	VSMC
349	Mylk	5.16154464271844e-144	-0.709454576523416	0.96	0.976	9.61647382384872e-140	VSMC
350	H3f3b	8.53367501592084e-143	0.75326751975198	0.999	0.977	1.58990899221621e-138	VSMC
351	Cox4i1	3.48321931302374e-141	0.507584046594579	0.996	0.975	6.48958590209453e-137	VSMC
352	Gucy1a3	6.92066101691652e-138	-0.998409904586574	0.733	0.92	1.28938835406172e-133	VSMC
353	Rpl29	2.61657056667384e-137	0.577137474153291	0.994	0.96	4.87493262277003e-133	VSMC
354	Pcolce2	1.38222657147924e-136	1.29152654356573	0.784	0.404	2.57522632532297e-132	VSMC
355	Cdkn1a	3.99870406088609e-136	1.83026208421814	0.724	0.37	7.44998553583688e-132	VSMC
356	Rpl18	4.84923214981466e-135	0.508457547182815	0.998	0.978	9.03460441831969e-131	VSMC
357	Rps29	1.30435073253842e-131	0.565936156329671	0.999	0.969	2.43013584979233e-127	VSMC
358	Rps27a	5.75975492154678e-131	0.508264886075462	1	0.98	1.07309993943338e-126	VSMC
359	Rpl35a	1.30208826917939e-126	0.475564284040293	0.999	0.977	2.42592065430811e-122	VSMC
360	Tpm1	1.56500058667351e-125	-0.577080476054642	0.991	0.989	2.91575259303141e-121	VSMC
361	Rpl12	2.85287047180442e-125	0.701959794435814	0.997	0.968	5.31518297601882e-121	VSMC
362	Rsrp1	3.47194189036082e-125	-0.713523580897126	0.789	0.953	6.46857493593125e-121	VSMC
363	Cped1	3.51508588703621e-124	-0.732095321883613	0.915	0.979	6.54895651613716e-120	VSMC
364	Npnt	6.50159979468368e-124	-0.839067115658031	0.882	0.955	1.21131305774752e-119	VSMC
365	Rpsa	4.79625465484346e-123	0.611774067064844	0.999	0.984	8.93590204743885e-119	VSMC
366	Sec61g	2.03043277557511e-121	0.631776106686864	0.978	0.932	3.78289930417399e-117	VSMC
367	Hist1h1c	2.65355004239478e-121	1.36378842421031	0.669	0.318	4.94382908398572e-117	VSMC
368	Rplp2	4.56926851697439e-121	0.504188567669667	0.995	0.968	8.51300417397499e-117	VSMC
369	Hsp90ab1	8.10491398741615e-120	-0.561817912286496	1	0.989	1.5100265249955e-115	VSMC
370	Ifitm3	9.66501167348742e-120	0.979370989745836	0.948	0.842	1.80068832488744e-115	VSMC
371	Tppp3	2.18763363882588e-119	-0.887859252704584	0.227	0.599	4.0757802324965e-115	VSMC
372	Ntrk3	4.09326029363993e-119	-0.809007565547165	0.331	0.705	7.62615325308055e-115	VSMC
373	Uqcrq	4.23011929488803e-119	0.656489798995804	0.96	0.875	7.88113525830589e-115	VSMC
374	Rpl11	1.02163736248006e-118	0.486805517581147	0.997	0.963	1.9034125700366e-114	VSMC
375	Actn1	2.37417510582633e-115	-0.562040224344461	0.982	0.978	4.42332563966504e-111	VSMC
376	S100a6	5.96259586358242e-115	0.835892651172964	0.999	0.98	1.11089123534404e-110	VSMC
377	Nox4	7.22958674412798e-114	-0.769589679172586	0.602	0.865	1.34694430629848e-109	VSMC
378	Rpl27a	7.50193851636693e-114	0.470394607333057	0.998	0.985	1.39768616498432e-109	VSMC
379	Cald1	1.12946724081358e-112	-0.458336490699054	0.997	0.992	2.10431041635979e-108	VSMC
380	Rpl18a	1.15867657749636e-112	0.505236734989487	0.998	0.969	2.15873033153347e-108	VSMC
381	Rplp1	5.88156891131207e-112	0.490855433966852	0.999	0.986	1.09579510386655e-107	VSMC
382	Cd81	1.89701842955039e-111	0.609389797071093	0.995	0.98	3.53433503609532e-107	VSMC
383	Dmd	3.05491906355412e-111	-0.781082649917217	0.868	0.965	5.69161970730769e-107	VSMC
384	Rps13	3.95328949811341e-111	0.487032799524028	0.995	0.971	7.3653736639351e-107	VSMC
385	Itpr1	1.27511998667307e-109	-0.755766043139767	0.56	0.82	2.37567604717059e-105	VSMC
386	Itga9	2.26393855022032e-109	-0.733900093106531	0.74	0.913	4.21794391291548e-105	VSMC
387	Bax	2.33147748851628e-109	0.829694969646489	0.808	0.585	4.34377570885468e-105	VSMC
388	Rpl24	2.70245287645296e-108	0.47795307723439	0.997	0.969	5.03493995411951e-104	VSMC
389	E030013I19Rik	1.36460269634586e-107	-0.911479856445825	0.405	0.73	2.54239128356198e-103	VSMC
390	Ppia	3.74609497171453e-107	0.423262613275445	1	0.987	6.97934954180133e-103	VSMC
391	Tceb2	4.44699897245304e-106	0.508734676778624	0.99	0.948	8.28520378557725e-102	VSMC
392	Atp5l	4.45632610105021e-105	0.495959426252401	0.985	0.949	8.30258115886666e-101	VSMC
393	Rps27	1.14387651091558e-104	0.511571981597776	0.997	0.966	2.13115632748682e-100	VSMC
394	Rps18	1.87961518677042e-104	0.520462641847871	0.992	0.961	3.50191105447196e-100	VSMC
395	Myl6	5.74174375470827e-104	-0.41759106499168	0.999	0.99	1.0697442789397e-99	VSMC
396	Phlda3	6.51329151729264e-104	1.24443613940091	0.683	0.397	1.21349134258679e-99	VSMC
397	Hsph1	3.59727321680186e-103	-0.882499652003253	0.425	0.727	6.70207973022355e-99	VSMC
398	Rps26	6.46650164753547e-103	0.484006781329966	0.996	0.968	1.20477392195233e-98	VSMC
399	Map1a	1.01929281920663e-101	-0.758954414584664	0.582	0.817	1.89904445146388e-97	VSMC
400	Trp53inp1	3.65109422282887e-101	0.941732838352645	0.66	0.344	6.80235364655247e-97	VSMC
401	Rps11	1.80187065504838e-100	0.421201714767895	0.999	0.979	3.35706521742064e-96	VSMC
402	Lgals1	1.78982243425795e-99	0.565741209268293	0.994	0.982	3.33461817726598e-95	VSMC
403	Sulf2	9.62223499688712e-99	0.723618534304746	0.724	0.435	1.79271860227004e-94	VSMC
404	Rps24	1.95747278738681e-98	0.464688963394156	0.999	0.979	3.64696755018036e-94	VSMC
405	Rassf3	4.31161065556189e-98	-0.676677041411866	0.575	0.808	8.03296181237735e-94	VSMC
406	Ramp1	1.60039868339491e-95	-0.616584568588219	0.833	0.949	2.98170278703306e-91	VSMC
407	Rpl28	2.00537320721784e-95	0.42649747755768	0.997	0.972	3.73621082236755e-91	VSMC
408	Mylk4	2.01799775364777e-95	-0.846697280587458	0.215	0.532	3.75973161482116e-91	VSMC
409	Lpp	3.97083553040243e-95	-0.566439812892512	0.975	0.972	7.39806367669276e-91	VSMC
410	Rps10	1.95448307477091e-94	0.405567686581214	0.999	0.982	3.64139741660568e-90	VSMC
411	Gm42418	2.57090055447235e-94	-1.08062318914217	1	1	4.78984482303744e-90	VSMC
412	Tinagl1	3.38186477814192e-94	-0.923762155412755	0.574	0.797	6.30075226815621e-90	VSMC
413	Prss23	9.24816703764271e-94	-1.31886964533809	0.527	0.769	1.72302600078321e-89	VSMC
414	mt-Nd2	1.5092262582103e-93	-0.43313508494957	0.997	0.992	2.81183944167161e-89	VSMC
415	Ctsl	6.01596045170453e-92	1.01081282199846	0.953	0.894	1.12083359175707e-87	VSMC
416	Map3k7cl	2.97746416686449e-91	-0.709605869706379	0.454	0.728	5.54731348928523e-87	VSMC
417	Mfap5	3.58557559531054e-91	1.05236893245104	0.875	0.627	6.68028589162307e-87	VSMC
418	Enah	4.58827770964045e-91	-0.78728704242864	0.865	0.946	8.54842020083112e-87	VSMC
419	Fosb	1.15021245120871e-89	-1.12715727313316	0.577	0.785	2.14296081784695e-85	VSMC
420	Myom1	1.40528339232097e-89	-0.723953440433554	0.653	0.876	2.61818348823321e-85	VSMC
421	Rpl21	6.83293796934204e-89	0.379794622438626	1	0.985	1.27304467306812e-84	VSMC
422	Rpl34	8.35275884448766e-89	0.392721522976521	0.998	0.979	1.5562025003165e-84	VSMC
423	Limch1	1.7926791755998e-88	-0.780341583413912	0.652	0.839	3.33994057205999e-84	VSMC
424	Rps25	1.918371735898e-88	0.454570722220653	0.997	0.97	3.57411838115157e-84	VSMC
425	Mt2	5.08254067916087e-88	1.07028494238155	0.546	0.225	9.46928153934462e-84	VSMC
426	Sparc	7.93008633426307e-88	0.95315724567724	0.999	0.991	1.47745438493655e-83	VSMC
427	Atox1	1.30257243907583e-87	0.665924961730881	0.918	0.821	2.42682271124219e-83	VSMC
428	Tln1	1.0166864585341e-86	-0.532677903743095	0.91	0.958	1.89418854089488e-82	VSMC
429	Psmd8	2.93596909845022e-85	0.682267684429906	0.903	0.811	5.47000402732261e-81	VSMC
430	Rock2	1.15815459883263e-84	-0.56473807095537	0.862	0.947	2.15775783308507e-80	VSMC
431	Asph	1.33735935010761e-84	-0.630437339937647	0.678	0.877	2.49163420518548e-80	VSMC
432	Rps20	2.72983825388222e-84	0.435110112656256	0.998	0.983	5.08596165080795e-80	VSMC
433	Eif4a2	6.68738147302194e-84	-0.551696683618283	0.761	0.898	1.24592604223872e-79	VSMC
434	Rpl30	5.16664830062009e-83	0.395248865040247	0.998	0.982	9.62598244888529e-79	VSMC
435	Mpc1	8.04652294380606e-82	0.504272041567706	0.942	0.869	1.49914768966051e-77	VSMC
436	Srp9	1.60080338547575e-81	0.532868856954703	0.876	0.753	2.98245678747988e-77	VSMC
437	Rpl26	6.41052861444361e-81	0.43153976789135	0.998	0.97	1.19434558615699e-76	VSMC
438	Rps2	8.32012677693733e-81	0.494114422039887	0.998	0.981	1.55012281981119e-76	VSMC
439	Dst	1.80020875171635e-80	-0.504929807509849	0.953	0.976	3.35396892532272e-76	VSMC
440	Rcan2	8.3255412345094e-80	-0.599136289955081	0.82	0.913	1.55113158740145e-75	VSMC
441	Fez1	4.18700962242827e-79	0.710607703260548	0.565	0.239	7.8008176275461e-75	VSMC
442	Smtn	4.28637223673225e-79	-0.520547669310061	0.893	0.966	7.98594011425585e-75	VSMC
443	Pkp4	9.4451612980888e-79	-0.645391263167427	0.657	0.821	1.75972800144693e-74	VSMC
444	Lbh	1.09727755867618e-78	-0.694140885378665	0.557	0.81	2.04433781956959e-74	VSMC
445	Mrvi1	3.81188745473536e-78	-0.547235780455977	0.616	0.847	7.10192751691745e-74	VSMC
446	Lmna	1.80928382588135e-77	0.497842634254024	0.986	0.945	3.37087669599955e-73	VSMC
447	Fuca1	6.6452029729311e-77	0.580705223794592	0.718	0.471	1.23806776588679e-72	VSMC
448	Aqp1	7.86214204241588e-77	0.783362729263157	0.711	0.454	1.4647956839225e-72	VSMC
449	Rpl6	1.28186187246921e-76	0.399807475231882	0.997	0.971	2.38823685459738e-72	VSMC
450	Bgn	1.52441844454719e-76	0.498725870514204	0.999	0.99	2.84014400403588e-72	VSMC
451	Synpo2	3.04583356761623e-76	-0.587871559768692	0.848	0.95	5.67469251982579e-72	VSMC
452	Rpl23	3.39391085315662e-75	0.368427995815433	0.999	0.982	6.3231953105161e-71	VSMC
453	Actn4	1.06349929453074e-74	-0.548660167591117	0.905	0.953	1.98140553564021e-70	VSMC
454	Usmg5	3.51872624675021e-74	0.475244046810961	0.949	0.89	6.55573887032031e-70	VSMC
455	Cdc42ep3	7.35882646383536e-74	-0.576941361209615	0.803	0.918	1.37102295847717e-69	VSMC
456	Cacna2d1	8.64148868793476e-74	-0.617316469691759	0.575	0.791	1.60999575744913e-69	VSMC
457	Shfm1	3.12456867220514e-73	0.441345016197182	0.984	0.953	5.8213838931854e-69	VSMC
458	Ndufa6	4.59881824836707e-73	0.488850975667701	0.951	0.904	8.56805827853269e-69	VSMC
459	Tns1	1.2351287619509e-72	-0.447959531710402	0.949	0.979	2.30116839639071e-68	VSMC
460	Commd3	2.02352406202781e-72	0.585286282397423	0.791	0.634	3.77002767996401e-68	VSMC
461	Col3a1	3.46341430752168e-72	-0.576038357370379	0.895	0.967	6.45268719634365e-68	VSMC
462	Ltbp2	5.8441270607424e-72	0.707455679687691	0.444	0.142	1.08881931268692e-67	VSMC
463	Gpc6	9.46180156520946e-72	-0.688328872272702	0.537	0.755	1.76282824961417e-67	VSMC
464	2010107E04Rik	1.43227321210673e-71	0.485873051225157	0.924	0.833	2.66846822147605e-67	VSMC
465	Rps17	2.1400436097034e-71	0.437908129881568	0.986	0.949	3.9871152492384e-67	VSMC
466	Oxct1	2.7611845008222e-71	-0.520861430285605	0.9	0.939	5.14436284348184e-67	VSMC
467	Lims2	7.8850077289841e-71	-0.552866624427701	0.728	0.881	1.46905578998703e-66	VSMC
468	S100a10	1.87354765288108e-70	0.61677213391895	0.886	0.72	3.49060663208275e-66	VSMC
469	Tmem47	1.98206661196135e-70	-0.533518953021203	0.703	0.875	3.69278830474518e-66	VSMC
470	Gucy1b3	5.23769498836789e-70	-0.54237544651193	0.744	0.886	9.75834953282821e-66	VSMC
471	Dnaja1	1.00767767094277e-69	-0.737230218045051	0.863	0.927	1.87740426873348e-65	VSMC
472	Ndufa2	1.18281798818325e-69	0.443918107841566	0.971	0.925	2.2037081937842e-65	VSMC
473	Fblim1	1.99545953667478e-69	-0.490660793487751	0.925	0.974	3.71774066277879e-65	VSMC
474	Uqcr10	3.25103141254473e-69	0.439934994847472	0.964	0.923	6.05699662471208e-65	VSMC
475	Npy1r	5.15163074752332e-69	-0.720842810716866	0.362	0.634	9.59800324571069e-65	VSMC
476	Ccnd2	9.95548067289134e-69	-0.639514750835696	0.763	0.871	1.85480560416639e-64	VSMC
477	Pde3a	1.76764134422962e-68	-0.553327522917474	0.764	0.898	3.29329258843421e-64	VSMC
478	Cox8a	2.88263658554497e-68	0.39007164113395	0.993	0.965	5.37064022252883e-64	VSMC
479	Dcxr	3.59946391117382e-68	0.60786258881464	0.451	0.173	6.70616121290794e-64	VSMC
480	Adam33	5.58806536381525e-68	-0.556022378361476	0.221	0.499	1.04111245793242e-63	VSMC
481	Rpl22	5.78665960171772e-68	0.403788512836066	0.996	0.963	1.07811255039603e-63	VSMC
482	Rps8	1.19347151431768e-67	0.335162909842867	0.999	0.987	2.22355677832527e-63	VSMC
483	Zak	2.21524762777347e-67	-0.529523083438551	0.824	0.918	4.12722785530475e-63	VSMC
484	Syne2	1.16213703726475e-66	-0.575901949768394	0.466	0.73	2.16517751412796e-62	VSMC
485	Tspan4	1.36103156296801e-66	0.514005741893668	0.597	0.314	2.5357379049657e-62	VSMC
486	St5	2.3285780166822e-66	-0.596162038117726	0.699	0.861	4.33837370288061e-62	VSMC
487	Hsp90aa1	5.32239652380253e-66	-0.654875597696695	0.972	0.965	9.91615696349649e-62	VSMC
488	Macf1	5.83501250318088e-66	-0.515385471908675	0.874	0.947	1.08712117946763e-61	VSMC
489	Ppp1r12b	6.41649069332465e-66	-0.515928139498239	0.858	0.945	1.19545638107332e-61	VSMC
490	Mast4	1.0394243801314e-65	-0.584970329304943	0.587	0.791	1.9365515626228e-61	VSMC
491	Lmcd1	1.42141984837704e-65	-0.854194089386536	0.775	0.888	2.64824731951127e-61	VSMC
492	Hip1	1.72789938210882e-65	-0.550058881478033	0.58	0.805	3.21924933880694e-61	VSMC
493	Sumo2	1.86625227124442e-65	0.380644912662687	0.982	0.954	3.47701460655547e-61	VSMC
494	Ctsd	3.35523875554832e-65	0.634976407390281	0.958	0.928	6.25114532546208e-61	VSMC
495	Psmb3	4.80727583756357e-65	0.474171621550799	0.945	0.864	8.95643561296469e-61	VSMC
496	Vcl	5.34355666006459e-65	-0.455474269456133	0.889	0.954	9.95558041336633e-61	VSMC
497	Qpct	7.65997714635693e-65	0.53092978307679	0.475	0.191	1.42713034213776e-60	VSMC
498	Rpl13	2.29380043985327e-64	0.356505515151642	0.999	0.976	4.27357959949063e-60	VSMC
499	Cyb5r3	2.50858364848233e-64	0.540438286473027	0.955	0.91	4.67374219548742e-60	VSMC
500	Zbtb20	3.13383355969257e-64	-0.427916011834142	0.984	0.989	5.83864530506323e-60	VSMC
501	Ecm2	3.17815852327973e-64	-0.558653033506186	0.697	0.859	5.92122714472247e-60	VSMC
502	Rps14	5.2745025250125e-64	0.371353156193381	0.999	0.975	9.82692565435078e-60	VSMC
503	Mical2	8.97595668021335e-64	-0.56859434096607	0.622	0.835	1.67231048909055e-59	VSMC
504	Itgbl1	1.26857433111467e-63	-0.637875932018416	0.41	0.666	2.36348083629975e-59	VSMC
505	Psma3	1.28966078928654e-63	0.419481992562162	0.943	0.906	2.40276701651975e-59	VSMC
506	Degs1	1.64614514831967e-63	0.526380996184111	0.881	0.778	3.06693302583437e-59	VSMC
507	Ephx1	1.96782442802011e-63	0.622593933613407	0.703	0.503	3.66625369184427e-59	VSMC
508	Eif4g2	2.4658493010263e-63	-0.398923258827539	0.955	0.962	4.5941238327421e-59	VSMC
509	Serpinh1	2.65952197435828e-63	-0.437281699195887	0.931	0.976	4.95495539042692e-59	VSMC
510	Malat1	3.27398245996349e-63	-0.678527824297422	1	1	6.09975672115797e-59	VSMC
511	Fos	3.94685296456101e-63	-1.11275644693282	0.856	0.87	7.35338175827362e-59	VSMC
512	Hspa1b	6.33054967565394e-63	-1.34520092200726	0.779	0.856	1.17944471007109e-58	VSMC
513	Rasl12	1.31799509651951e-62	-0.499388242976862	0.551	0.761	2.45555666432551e-58	VSMC
514	Rps4x	1.51464805401558e-62	0.355955736570579	0.985	0.984	2.82194078943642e-58	VSMC
515	Hspa1a	2.73129920329199e-62	-1.19358318711521	0.78	0.864	5.08868354565331e-58	VSMC
516	Clu	1.11069137606848e-61	-0.591669064134348	0.832	0.913	2.06932910275318e-57	VSMC
517	Ndufb9	1.68299697726988e-61	0.405329693452204	0.973	0.928	3.13559166835151e-57	VSMC
518	Ltbp4	4.62283385963858e-61	-0.540101729306373	0.812	0.911	8.61280176389264e-57	VSMC
519	Fkbp4	6.63352222891863e-61	-0.484553685007277	0.561	0.763	1.23589152646983e-56	VSMC
520	Kcnab1	1.4373922610113e-60	-0.503643051675749	0.523	0.749	2.67800552149015e-56	VSMC
521	Ssr4	2.08278618214443e-60	0.4959243494065	0.915	0.831	3.88043893595328e-56	VSMC
522	Acta2	1.50416531892539e-59	-0.402939274002431	1	0.996	2.8024104056899e-55	VSMC
523	Ftl1	2.55077928081773e-59	0.73205438824319	0.962	0.912	4.75235687809152e-55	VSMC
524	Hint1	3.00176697880694e-59	0.39259010287781	0.971	0.944	5.59259205821521e-55	VSMC
525	Cox7a2	4.27271753932401e-59	0.386252125434321	0.979	0.937	7.96050004751456e-55	VSMC
526	Reep5	1.56548539189248e-58	0.41025375140691	0.962	0.93	2.91665583363489e-54	VSMC
527	Ccdc3	3.5255441641843e-58	-0.586375513690011	0.664	0.825	6.56844133229178e-54	VSMC
528	Apoe	1.258794814084e-57	0.843498492465006	0.784	0.598	2.3452606181199e-53	VSMC
529	Col4a2	1.62099822264148e-57	-0.488317075656574	0.823	0.928	3.02008178860334e-53	VSMC
530	Rpl13a	1.6550737013362e-57	0.378664317059979	0.997	0.97	3.08356781295947e-53	VSMC
531	Pdlim3	2.00384548390534e-57	-0.467305671446983	0.785	0.9	3.73336452106403e-53	VSMC
532	Aen	3.14104411788462e-57	0.501569608766874	0.437	0.184	5.85207929603084e-53	VSMC
533	S100a4	3.20613153240732e-57	0.694104764439437	0.903	0.734	5.97334365802808e-53	VSMC
534	Ccng1	4.43678441419699e-57	0.635815462220579	0.569	0.339	8.26617304209041e-53	VSMC
535	Rps15	4.7233629782707e-57	0.374052407310332	0.996	0.973	8.80009756481614e-53	VSMC
536	Aoc3	5.69393746474421e-57	-0.481364952752601	0.641	0.829	1.06083748905649e-52	VSMC
537	Mmp2	2.06560442222692e-56	0.463192167972488	0.368	0.115	3.84842759905097e-52	VSMC
538	Sptbn1	4.98303486086182e-56	-0.495945762370315	0.892	0.948	9.28389224927166e-52	VSMC
539	Rpl14	7.145436838286e-56	0.338291559891192	0.998	0.967	1.33126633734107e-51	VSMC
540	Scx	1.38606458128859e-55	0.907378504367081	0.383	0.133	2.58237692139878e-51	VSMC
541	Gdi2	1.94374265806826e-54	0.429646384670581	0.911	0.832	3.62138694624697e-50	VSMC
542	Timp2	6.78072319766307e-54	0.452254237481383	0.97	0.933	1.26331653895661e-49	VSMC
543	Vim	7.59831709410241e-54	-0.413275097132338	0.999	0.992	1.41564245780222e-49	VSMC
544	Hist1h2bc	1.73134987970816e-53	0.638986227884119	0.78	0.66	3.22567796088428e-49	VSMC
545	Asb2	1.93242913689107e-53	-0.466093614865832	0.303	0.547	3.60030872494175e-49	VSMC
546	Wif1	2.56117816139431e-53	0.776972215330197	0.433	0.179	4.77173103249374e-49	VSMC
547	Pdzd2	3.40319429034269e-53	-0.431457495727659	0.245	0.483	6.34049128233747e-49	VSMC
548	Plpp3	4.24755760306103e-53	-0.580904035408285	0.594	0.783	7.91362457026301e-49	VSMC
549	Timp1	4.59536481188481e-53	0.492730388513458	0.347	0.108	8.56162418102258e-49	VSMC
550	Tmed2	8.0551912831405e-53	0.442774551585025	0.902	0.834	1.50076268796191e-48	VSMC
551	Adcy5	1.14192829054384e-52	-0.448398401800511	0.74	0.882	2.12752659811223e-48	VSMC
552	Ddx17	1.96692696687184e-52	-0.470795955470383	0.5	0.729	3.66458163197892e-48	VSMC
553	Utrn	2.23088247608606e-52	-0.510435420150176	0.793	0.89	4.15635714119594e-48	VSMC
554	Ndufa11	3.1613056332354e-52	0.449312976100599	0.948	0.898	5.88982852528088e-48	VSMC
555	Crtc3	4.69228532457156e-52	-0.465871564499061	0.588	0.782	8.74219678820928e-48	VSMC
556	Map1b	8.63115581536973e-52	-0.377117267638762	0.978	0.98	1.60807063996153e-47	VSMC
557	Fn1	8.76194817220327e-52	0.707001555960063	0.938	0.854	1.63243856396319e-47	VSMC
558	Fxyd5	9.20763196282766e-52	0.69697424221694	0.589	0.349	1.71547391099442e-47	VSMC
559	Ppp1r14a	1.11610673519683e-51	-0.488096194513624	0.888	0.945	2.07941845834522e-47	VSMC
560	Romo1	2.23572886706407e-51	0.399198165731634	0.921	0.848	4.16538645222706e-47	VSMC
561	Nfkbia	3.39986157141098e-51	0.612528144349316	0.756	0.586	6.3342820936958e-47	VSMC
562	P4ha1	7.09754788671274e-51	-0.482844131368318	0.362	0.606	1.32234414677345e-46	VSMC
563	Rasal2	8.32786057966573e-51	-0.399733627272388	0.277	0.518	1.55156370459752e-46	VSMC
564	Sacs	1.02641729971462e-50	-0.487657150165963	0.33	0.562	1.91231807109832e-46	VSMC
565	Gabarap	2.09304450643673e-50	0.328487046873266	0.983	0.954	3.89955121994227e-46	VSMC
566	Ninj1	2.30687731903825e-50	0.506251686602397	0.738	0.541	4.29794313310017e-46	VSMC
567	Zfp36l1	4.02212952191173e-50	-0.517461823576276	0.797	0.896	7.49362951227375e-46	VSMC
568	Adgrl2	4.51533951003325e-50	-0.464531524447582	0.659	0.817	8.41252904114294e-46	VSMC
569	Cox7c	7.36051002823894e-50	0.33626195902777	0.99	0.973	1.3713366233612e-45	VSMC
570	Pcdh7	1.22420186951003e-49	-0.40771566527355	0.963	0.981	2.28081050308413e-45	VSMC
571	Dynll1	1.29965123250189e-49	-0.326868476758662	0.992	0.978	2.42138021127426e-45	VSMC
572	Uqcr11	1.3151651416676e-49	0.352345639822433	0.963	0.917	2.4502841754409e-45	VSMC
573	Zfhx3	1.38765436689391e-49	-0.447616384812396	0.858	0.936	2.58533885096004e-45	VSMC
574	Ndufb6	1.78833780111874e-49	0.42519901260846	0.862	0.771	3.33185215726433e-45	VSMC
575	Ptgis	1.96703572410147e-49	-0.345552273098791	0.97	0.978	3.66478425757345e-45	VSMC
576	Ndufb7	3.44618704416118e-49	0.377515124432634	0.931	0.87	6.42059108197669e-45	VSMC
577	Ndufa7	4.32001677407796e-49	0.367207523896943	0.968	0.932	8.04862325178464e-45	VSMC
578	mt-Co1	4.87599204712375e-49	0.273267697013024	0.999	0.99	9.08446078299626e-45	VSMC
579	Fbxl22	7.69423571211416e-49	-0.575443646522356	0.537	0.761	1.43351305552399e-44	VSMC
580	Filip1l	9.94769700324492e-49	-0.633389828459941	0.95	0.965	1.85335542867456e-44	VSMC
581	Frzb	1.07730175939317e-48	0.613871632573866	0.332	0.105	2.00712090792542e-44	VSMC
582	Col4a5	1.25125789025492e-48	-0.432062480816095	0.716	0.873	2.33121857533394e-44	VSMC
583	2310022B05Rik	1.61875329007527e-48	-0.450175183488459	0.523	0.736	3.01589925473924e-44	VSMC
584	Susd5	2.19681430036113e-48	-0.475521597808465	0.803	0.918	4.09288472300281e-44	VSMC
585	Sumo3	2.55509668162066e-48	0.424669114705543	0.704	0.507	4.76040062752745e-44	VSMC
586	Hnrnpa2b1	1.03308487144774e-47	-0.378345053431346	0.952	0.971	1.92474042399429e-43	VSMC
587	Rps5	1.39949769284346e-47	0.316176968118333	0.996	0.977	2.60740415153664e-43	VSMC
588	H2afj	1.61575574648469e-47	0.580952781787841	0.765	0.644	3.01031453127563e-43	VSMC
589	Kcnmb1	2.04004272548397e-47	-0.42513792142031	0.661	0.827	3.80080360184918e-43	VSMC
590	Lrrfip1	3.20643616626163e-47	-0.372777174800302	0.943	0.967	5.97391122136203e-43	VSMC
591	Lhfp	5.61720329989913e-47	-0.382730990788632	0.942	0.96	1.04654114680421e-42	VSMC
592	Mark1	9.38739264340527e-47	-0.538594064083254	0.513	0.7	1.74896512339284e-42	VSMC
593	Slc22a1	1.46073075008562e-46	-0.51449130387015	0.165	0.384	2.72148746048451e-42	VSMC
594	Sin3b	2.44763618467325e-46	0.420960710453034	0.721	0.554	4.56019097566474e-42	VSMC
595	Uqcrb	2.54515943244371e-46	0.342657179950228	0.985	0.945	4.74188653858588e-42	VSMC
596	Snrpe	2.93141294528334e-46	0.417270300520244	0.868	0.769	5.4615154583574e-42	VSMC
597	Iscu	3.07194321486317e-46	0.404601837696932	0.921	0.845	5.72333740361158e-42	VSMC
598	Ctnna3	4.93426586893311e-46	-0.369900594340573	0.156	0.361	9.19303074040927e-42	VSMC
599	Ndufb4	6.27362304772833e-46	0.397381340297258	0.878	0.779	1.16883871002226e-41	VSMC
600	Cacnb2	6.95823553173909e-46	-0.393052674560738	0.247	0.474	1.29638886191831e-41	VSMC
601	Filip1	7.76668227344836e-46	-0.452047967556972	0.603	0.794	1.44701057436616e-41	VSMC
602	Cox5b	8.08249689441743e-46	0.348259850335505	0.955	0.918	1.50584999639891e-41	VSMC
603	Pls3	8.10423619294572e-46	-0.316282183958326	0.977	0.971	1.50990024510772e-41	VSMC
604	Cfh	8.74398812969405e-46	-0.793374874471531	0.488	0.701	1.6290924284433e-41	VSMC
605	Jund	1.05357602377656e-45	-0.412236341718483	0.985	0.981	1.96291748989811e-41	VSMC
606	Rgs5	1.27370411934568e-45	0.638499357306328	0.687	0.43	2.37303814475294e-41	VSMC
607	Flna	1.76599542228846e-45	-0.331596482629187	0.984	0.986	3.29022607126562e-41	VSMC
608	Myh10	3.49799297137155e-45	-0.583047452376673	0.81	0.854	6.51711070496233e-41	VSMC
609	Eif3h	5.67452520247199e-45	0.384760628527009	0.952	0.916	1.05722079047256e-40	VSMC
610	Bola2	7.18974810435225e-45	0.406948224235085	0.648	0.452	1.33952196932187e-40	VSMC
611	Sgcd	7.35989932801358e-45	-0.473836740713945	0.591	0.796	1.37122284380221e-40	VSMC
612	Npc2	1.80360513595743e-44	0.422755956447816	0.824	0.703	3.36029672880229e-40	VSMC
613	Scube3	2.00445015565199e-44	-0.445013508896546	0.602	0.776	3.73449108499522e-40	VSMC
614	Ppp1r10	2.03363680365877e-44	-0.469983546145215	0.379	0.597	3.78886872889665e-40	VSMC
615	Dbp	2.07089018641444e-44	0.553757762579054	0.455	0.215	3.85827550630874e-40	VSMC
616	Fam13c	2.23156911064382e-44	-0.419406671384174	0.555	0.741	4.15763641004049e-40	VSMC
617	Ryr2	3.0635606451892e-44	-0.380386322842406	0.182	0.386	5.70771983805199e-40	VSMC
618	Rpl10a	3.76157436141565e-44	0.31490978425911	0.995	0.965	7.0081891927535e-40	VSMC
619	Lancl3	4.94394379527983e-44	-0.303401946615743	0.159	0.367	9.21106168498586e-40	VSMC
620	Asap2	6.45618396943624e-44	-0.466583663381714	0.582	0.76	1.20285163534567e-39	VSMC
621	Selm	6.49020854739708e-44	0.424467295356102	0.944	0.886	1.20919075446555e-39	VSMC
622	Fbxo2	7.38992532848334e-44	0.374422445568113	0.317	0.106	1.37681698794973e-39	VSMC
623	Atp5j2	8.14182254527255e-44	0.331164434974927	0.979	0.931	1.51690295840973e-39	VSMC
624	S100a11	1.02770962138947e-43	-0.324441288554722	0.959	0.961	1.91472579561072e-39	VSMC
625	Ntn4	1.04606424402935e-43	-0.509194010333952	0.191	0.395	1.94892229305108e-39	VSMC
626	Prdx1	1.14736853170812e-43	0.366332119291734	0.989	0.959	2.1376623114254e-39	VSMC
627	Htra1	2.45483609176312e-43	0.506933482235799	0.954	0.918	4.57360512256387e-39	VSMC
628	Pfdn5	3.16589016186404e-43	0.31637796920359	0.981	0.952	5.89836996056889e-39	VSMC
629	Cox6a1	3.37209762217516e-43	0.409337106216742	0.945	0.902	6.28255507987454e-39	VSMC
630	Abhd11os	9.58600439199e-43	0.319970478229452	0.218	0.039	1.78596847827166e-38	VSMC
631	Cxcl12	2.5426501297607e-42	0.799648445976059	0.528	0.306	4.73721145675715e-38	VSMC
632	Ndufs5	2.85886890127909e-42	0.333126681964557	0.955	0.899	5.32635864997306e-38	VSMC
633	Sec61b	5.58994461721837e-42	0.407046058477877	0.925	0.876	1.04146258163395e-37	VSMC
634	Sync	6.97848261618144e-42	-0.360080965227055	0.282	0.492	1.30016109622076e-37	VSMC
635	Psmb1	9.42651873441708e-42	0.352689466496153	0.921	0.856	1.75625470540925e-37	VSMC
636	Fyco1	1.11390633259818e-41	-0.375105505400224	0.386	0.599	2.07531888826366e-37	VSMC
637	Mcam	1.26026921766892e-41	-0.482661162113035	0.813	0.903	2.34800757943896e-37	VSMC
638	Bnip2	1.52957854770129e-41	-0.372136133545026	0.888	0.922	2.84975779222227e-37	VSMC
639	Nedd4	1.63878124547345e-41	-0.295491724138277	0.974	0.968	3.05321333844158e-37	VSMC
640	Pkdcc	1.66465248731088e-41	-0.424070561482081	0.339	0.559	3.1014140491089e-37	VSMC
641	Spcs1	2.64280764337887e-41	0.350673057649794	0.935	0.87	4.92381492037917e-37	VSMC
642	Pqlc3	3.16287598649341e-41	0.306093304184476	0.307	0.103	5.89275425043588e-37	VSMC
643	Chd6	3.58379432250111e-41	-0.462107784318628	0.637	0.787	6.67696720225182e-37	VSMC
644	Hmgb1	7.04074738732191e-41	0.321236771854155	0.986	0.955	1.31176164573195e-36	VSMC
645	Ndufv2	7.89281429826296e-41	0.364059150649815	0.874	0.797	1.47051023190937e-36	VSMC
646	Cox6b1	1.38004579301666e-40	0.309818990407186	0.967	0.934	2.57116331696934e-36	VSMC
647	Nov	1.95241945051218e-40	-0.52310511266408	0.874	0.942	3.63755267824924e-36	VSMC
648	Rpl36al	2.03154812654155e-40	0.354030048924403	0.982	0.953	3.78497731455956e-36	VSMC
649	Myl9	2.04629911493527e-40	-0.299171724642861	0.991	0.986	3.8124598810359e-36	VSMC
650	Atpif1	2.05608426044244e-40	0.367100409474666	0.933	0.87	3.8306905856303e-36	VSMC
651	Gm13861	2.05834787760095e-40	-0.374045178324002	0.127	0.313	3.83490793075833e-36	VSMC
652	C1s1	2.43917500658691e-40	-0.364806245360761	0.128	0.312	4.54442695477207e-36	VSMC
653	Rasgrp2	2.5992428307304e-40	-0.382250020564021	0.346	0.572	4.84264931793382e-36	VSMC
654	Fam129a	2.69857768346399e-40	-0.403362564239147	0.858	0.917	5.02772008206177e-36	VSMC
655	Mfap4	2.95794418222198e-40	0.711545515919401	0.789	0.608	5.51094580589777e-36	VSMC
656	Aurkaip1	4.18689030931655e-40	0.372344292677367	0.759	0.613	7.80059533528767e-36	VSMC
657	Tmed10	5.29470882814153e-40	0.383207739304049	0.938	0.889	9.86457201771048e-36	VSMC
658	Fryl	6.13919379072245e-40	-0.395659872928798	0.527	0.713	1.1437931951495e-35	VSMC
659	Igfbp5	6.42766593963288e-40	-0.660507724839861	0.221	0.435	1.197538441213e-35	VSMC
660	Atp5e	8.35697672391485e-40	0.305026675905514	0.985	0.952	1.55698833343258e-35	VSMC
661	Pdap1	1.10149368034656e-39	0.401050402158354	0.856	0.761	2.05219287585367e-35	VSMC
662	Cgref1	1.30738241751289e-39	0.276681559605009	0.213	0.043	2.43578418206826e-35	VSMC
663	Bcam	1.48719857298837e-39	-0.375214754190996	0.778	0.903	2.77079966133464e-35	VSMC
664	Actb	1.64700955777806e-39	-0.301156374868409	1	0.997	3.0685435070963e-35	VSMC
665	Sorl1	2.14216358064377e-39	-0.470673904598643	0.637	0.764	3.99106496709741e-35	VSMC
666	B3galnt2	2.42979010385441e-39	-0.347498855159773	0.279	0.49	4.52694194249115e-35	VSMC
667	Egr1	3.69531500203181e-39	-0.883904995022285	0.587	0.713	6.88474138028546e-35	VSMC
668	S100a13	3.84985184458815e-39	0.370803142687229	0.878	0.816	7.17265897165219e-35	VSMC
669	Atp2a2	4.28559570867069e-39	-0.36964187004378	0.949	0.97	7.98449336482436e-35	VSMC
670	Ahnak	4.70757954911916e-39	-0.358306248722569	0.975	0.977	8.77069145796391e-35	VSMC
671	Gstm1	4.79339259979363e-39	-0.368290297236607	0.906	0.936	8.93056975267551e-35	VSMC
672	Lgmn	6.14165696561179e-39	0.414299577870153	0.749	0.607	1.14425210926313e-34	VSMC
673	Mef2c	6.59681289633511e-39	-0.416661691992526	0.87	0.942	1.22905221071619e-34	VSMC
674	Ddx5	7.51276014872076e-39	-0.313166758337866	0.988	0.992	1.39970234330816e-34	VSMC
675	Cox5a	7.78587267225542e-39	0.352744282584552	0.909	0.864	1.45058593756791e-34	VSMC
676	Actg1	1.16850324759282e-38	-0.295298924638827	0.997	0.99	2.17703840059018e-34	VSMC
677	Mrpl20	1.67969405371542e-38	0.339892029274745	0.881	0.812	3.12943799147721e-34	VSMC
678	Thra	1.70440544605096e-38	-0.340695726709893	0.892	0.943	3.17547778653755e-34	VSMC
679	Fabp3	1.80918178632816e-38	0.57601966995824	0.476	0.27	3.370686586108e-34	VSMC
680	Psma4	9.76296183022979e-38	0.355759559483794	0.88	0.809	1.81893741859011e-33	VSMC
681	Crim1	1.87547785007039e-37	-0.466526499141772	0.544	0.733	3.49420278246614e-33	VSMC
682	Psma6	1.97704994581904e-37	0.36496012333359	0.841	0.763	3.68344175405545e-33	VSMC
683	Entpd1	2.07324173958996e-37	-0.367644402186285	0.67	0.827	3.86265668503005e-33	VSMC
684	Pcp4l1	2.56360715287879e-37	-0.375466767440667	0.713	0.842	4.77625648652847e-33	VSMC
685	Rpl35	3.00189992314877e-37	0.390880934400136	0.825	0.712	5.59283974681848e-33	VSMC
686	Ppp1cb	3.83132871577543e-37	-0.290285256565904	0.936	0.955	7.13814853036121e-33	VSMC
687	Hspb6	4.14613174833784e-37	-0.42798579143043	0.656	0.8	7.72465806032823e-33	VSMC
688	S100a1	5.90907183393196e-37	0.404945698541845	0.803	0.676	1.10091917337986e-32	VSMC
689	Nexn	9.31719137959429e-37	-0.37868652013505	0.847	0.934	1.73588592593221e-32	VSMC
690	Uqcc2	9.79634638326648e-37	0.405650661337319	0.808	0.716	1.82515729466638e-32	VSMC
691	Ttc28	1.01085648774043e-36	-0.372483482926411	0.852	0.913	1.8833267223092e-32	VSMC
692	Ahsa2	1.12974693733056e-36	-0.375394767074825	0.261	0.458	2.10483151894057e-32	VSMC
693	Slc4a3	1.1848449293484e-36	-0.304817626918532	0.317	0.531	2.207484587869e-32	VSMC
694	Gjc1	1.30072912172249e-36	-0.355077577250239	0.43	0.645	2.42338842668116e-32	VSMC
695	Hspd1	1.92975759791375e-36	-0.447499236386991	0.736	0.848	3.59533138067311e-32	VSMC
696	Nfib	2.0504281244604e-36	-0.336952048060321	0.952	0.97	3.82015263868217e-32	VSMC
697	Cox6c	4.14182197519941e-36	0.276571124092862	0.991	0.967	7.71662852199402e-32	VSMC
698	Hspb1	4.33181757841979e-36	-0.884285327425769	0.972	0.966	8.07060933035391e-32	VSMC
699	Kalrn	4.92790437242329e-36	-0.311513680812892	0.282	0.487	9.18117863626183e-32	VSMC
700	Mthfd2	6.53046080495399e-36	0.360609025465067	0.33	0.133	1.21669015257098e-31	VSMC
701	Rpl17	7.71821564564866e-36	0.296691049611689	0.994	0.974	1.4379807569408e-31	VSMC
702	Rasl11a	7.92531387298156e-36	-0.379762086962266	0.25	0.453	1.47656522767519e-31	VSMC
703	Tnfrsf1a	8.43486600828936e-36	0.388083307115857	0.638	0.47	1.57149988600439e-31	VSMC
704	Ei24	1.1501483486692e-35	0.391959345281886	0.619	0.45	2.14284138840558e-31	VSMC
705	Lars2	1.55173377628799e-35	-0.422019821043624	0.32	0.524	2.89103519860215e-31	VSMC
706	Hlf	1.62172546638478e-35	0.41659218779818	0.365	0.169	3.02143671642149e-31	VSMC
707	Cpe	2.38816294595499e-35	-0.37185116169984	0.973	0.976	4.44938638460875e-31	VSMC
708	Ift43	2.90875124193442e-35	-0.338254096616047	0.637	0.787	5.41929443884803e-31	VSMC
709	Atp5g1	4.51659557305318e-35	0.311341691753839	0.938	0.907	8.41486921215537e-31	VSMC
710	Gprasp1	4.54697793322536e-35	-0.301823929810308	0.209	0.399	8.47147458739216e-31	VSMC
711	Mfhas1	4.86503590159143e-35	-0.303865270553018	0.394	0.604	9.06404838825499e-31	VSMC
712	Dpysl3	6.7946447031588e-35	-0.320955813502023	0.875	0.908	1.26591025464552e-30	VSMC
713	Wwp2	7.33920679915326e-35	0.455049536259698	0.761	0.67	1.36736761875024e-30	VSMC
714	Fstl1	9.92002699404688e-35	0.407364581114426	0.97	0.959	1.84820022926087e-30	VSMC
715	Arhgef12	1.01042151322668e-34	-0.363630394694513	0.751	0.862	1.88251632129264e-30	VSMC
716	Scarb2	1.10944278313707e-34	0.408900241080417	0.727	0.59	2.06700284926268e-30	VSMC
717	Sep15	1.93551475634633e-34	0.301362811357729	0.968	0.948	3.60605754254885e-30	VSMC
718	Prkg1	1.95552392972462e-34	-0.312461935042972	0.305	0.513	3.64333663346995e-30	VSMC
719	Tpt1	2.23069462512926e-34	0.256631602566346	1	0.987	4.15600715607832e-30	VSMC
720	Map7d1	2.88155869382687e-34	-0.342680342653294	0.711	0.837	5.36863200246884e-30	VSMC
721	Rhoc	3.51698715527569e-34	0.352353972173398	0.966	0.926	6.55249876899414e-30	VSMC
722	Kcnj8	6.69397345214175e-34	0.490817263822359	0.407	0.213	1.24715419386853e-29	VSMC
723	Mob2	9.1119267627465e-34	-0.416101418358596	0.548	0.714	1.6976430751673e-29	VSMC
724	Tm6sf1	9.95976652733925e-34	-0.313755760981763	0.131	0.3	1.85560410170858e-29	VSMC
725	Myo9b	1.27070323156587e-33	-0.302980347149303	0.269	0.461	2.36744719073038e-29	VSMC
726	Tnrc18	1.57169255343583e-33	-0.312409777618195	0.421	0.624	2.92822039630629e-29	VSMC
727	Gm15417	1.83675397145881e-33	0.326824926397091	0.453	0.256	3.42205632422492e-29	VSMC
728	Atp1a2	3.18491458301738e-33	-0.367443926532215	0.728	0.878	5.93381435961969e-29	VSMC
729	Jun	5.4348971598519e-33	-0.593225912929703	0.922	0.942	1.01257568985201e-28	VSMC
730	Aplp2	6.45236203273138e-33	-0.28894191775947	0.974	0.968	1.20213957031818e-28	VSMC
731	Ube2i	6.6223453295151e-33	0.342614377763791	0.795	0.7	1.23380915834196e-28	VSMC
732	Fermt2	6.86953890751382e-33	-0.261138379300991	0.964	0.973	1.2798637938589e-28	VSMC
733	Ptprd	8.8375303119986e-33	-0.391592285900798	0.42	0.61	1.64652027242846e-28	VSMC
734	Mif	1.01558460995932e-32	0.422741416280279	0.799	0.688	1.89213568681521e-28	VSMC
735	H1f0	1.06084740237059e-32	0.500031802744634	0.6	0.428	1.97646479535665e-28	VSMC
736	Ndufa13	1.38509220793008e-32	0.264792269229041	0.976	0.948	2.58056529259454e-28	VSMC
737	Ddit4l	2.1071924150842e-32	0.365950510563878	0.274	0.1	3.92591018854338e-28	VSMC
738	Msrb1	2.11823526764864e-32	0.455531668129309	0.891	0.837	3.94648412715618e-28	VSMC
739	Atp2b4	2.65319303731172e-32	-0.38697542285061	0.703	0.825	4.94316394781546e-28	VSMC
740	Mfge8	2.89280318085539e-32	0.41647836985026	0.983	0.967	5.38958160625168e-28	VSMC
741	Pdlim1	3.63447260299907e-32	-0.349435273604283	0.818	0.903	6.77138590664757e-28	VSMC
742	P4hb	6.4607758168223e-32	0.34864042423327	0.902	0.875	1.20370714243216e-27	VSMC
743	Psma2	1.29161969371662e-31	0.312819422909308	0.926	0.884	2.40641665136343e-27	VSMC
744	Ifi27l2a	1.3319880723314e-31	0.732428033411627	0.234	0.075	2.48162697756064e-27	VSMC
745	Hist1h4h	1.41822823665178e-31	0.313781793807946	0.214	0.06	2.64230102770593e-27	VSMC
746	Mybl1	1.41857796100732e-31	0.262291405085387	0.237	0.075	2.64295259915274e-27	VSMC
747	Myadm	1.56278443548701e-31	-0.339596075910007	0.828	0.904	2.91162368175585e-27	VSMC
748	Irf2bp2	2.04002114027109e-31	-0.371752877878849	0.648	0.778	3.80076338643906e-27	VSMC
749	Ntf3	2.11591075543153e-31	-0.334469688906731	0.446	0.643	3.94215332844448e-27	VSMC
750	Emc7	3.11995309209181e-31	0.302371747525527	0.88	0.802	5.81278460587625e-27	VSMC
751	Arhgef25	4.97977332574648e-31	-0.29446527663985	0.414	0.61	9.27781568319827e-27	VSMC
752	Card19	5.14673614576798e-31	0.381166878362206	0.719	0.581	9.58888411318031e-27	VSMC
753	Cox7b	5.99370865579275e-31	0.335607806746675	0.9	0.845	1.11668785966075e-26	VSMC
754	Large	9.32526572203925e-31	-0.355370870859349	0.399	0.575	1.73739025667313e-26	VSMC
755	Mir143hg	1.00873843184667e-30	-0.443658637903083	0.351	0.542	1.87938057237353e-26	VSMC
756	Per3	1.13274248463023e-30	0.264860373629336	0.284	0.112	2.11041252311457e-26	VSMC
757	Minos1	1.17864103660864e-30	0.287277823771368	0.928	0.871	2.19592611530556e-26	VSMC
758	AI838599	1.29340148074784e-30	-0.269158509992486	0.162	0.33	2.40973629878131e-26	VSMC
759	Btg1	1.86952787352734e-30	-0.379089527826826	0.828	0.903	3.48311738116879e-26	VSMC
760	Stip1	2.01641787609364e-30	-0.398730558245647	0.488	0.639	3.75678814495006e-26	VSMC
761	Fbxo32	2.11952191492171e-30	-0.366115662000855	0.602	0.743	3.94888127969063e-26	VSMC
762	Psma7	2.37288043646191e-30	0.304947204031465	0.943	0.899	4.42091354117218e-26	VSMC
763	Gm11627	3.22860539476783e-30	-0.325282846147719	0.284	0.465	6.01521471099193e-26	VSMC
764	Golgb1	3.28861707031329e-30	-0.376884249747608	0.756	0.852	6.12702246370069e-26	VSMC
765	Rrad	4.42722966582762e-30	-0.433457219929843	0.614	0.766	8.24837159040343e-26	VSMC
766	Rpl31	4.66359175489869e-30	0.296942876809311	0.968	0.93	8.68873779855175e-26	VSMC
767	Eny2	5.08499090456258e-30	0.325471371279798	0.719	0.589	9.47384655429053e-26	VSMC
768	Sept6	1.23875917380557e-29	-0.264305413630667	0.285	0.469	2.30793221671716e-25	VSMC
769	F2r	1.24111178053609e-29	0.341692380144506	0.482	0.298	2.31231535831679e-25	VSMC
770	Plekho1	1.24200160026507e-29	-0.346454566934682	0.537	0.702	2.31397318145385e-25	VSMC
771	Haus8	1.28722419998636e-29	-0.357121132109413	0.207	0.373	2.3982274069946e-25	VSMC
772	Cox6b2	1.3515988485771e-29	0.393477588681616	0.196	0.052	2.51816381478399e-25	VSMC
773	Mrpl57	1.68262122891832e-29	0.325790435929749	0.628	0.489	3.13489161159772e-25	VSMC
774	Prdx5	1.94590021652312e-29	0.343097074111523	0.867	0.798	3.62540669340423e-25	VSMC
775	Tomm20	2.01446982277443e-29	0.315992735654952	0.835	0.748	3.75315872681104e-25	VSMC
776	Eif2s2	2.03590725437775e-29	0.340856000011604	0.916	0.858	3.79309880563119e-25	VSMC
777	Nfil3	2.16793983715207e-29	-0.259134285071505	0.198	0.375	4.03908871059803e-25	VSMC
778	Akap6	2.60273114779e-29	-0.295042264291094	0.312	0.496	4.84914840144755e-25	VSMC
779	Eif5a	2.67278614856516e-29	0.280314843646665	0.964	0.933	4.97966787339175e-25	VSMC
780	Lsm4	2.81687739804256e-29	0.339009530037513	0.685	0.553	5.24812428029309e-25	VSMC
781	Pdlim5	2.92207266848238e-29	-0.358608539627942	0.822	0.918	5.44411358864953e-25	VSMC
782	Grip2	3.01195567602079e-29	-0.250770069837563	0.142	0.298	5.61157461999432e-25	VSMC
783	Nav2	3.43199346000205e-29	-0.428632436776456	0.56	0.738	6.39414701532982e-25	VSMC
784	Col4a6	5.9482815572507e-29	-0.342474342762092	0.473	0.658	1.10822433693138e-24	VSMC
785	Lama4	6.17091218522929e-29	-0.331873294179903	0.524	0.694	1.14970264923007e-24	VSMC
786	Zfp560	6.69961997756062e-29	0.285649016089735	0.462	0.281	1.24820619801932e-24	VSMC
787	Atp5g2	7.40694170353687e-29	0.284048283338822	0.963	0.921	1.37998730878596e-24	VSMC
788	Scp2	7.68326133835604e-29	0.294089370139298	0.929	0.877	1.43146841994911e-24	VSMC
789	Thsd4	8.03338656978495e-29	-0.335253870768738	0.737	0.833	1.49670025181663e-24	VSMC
790	Ubc	8.91567113154979e-29	-0.332305647106556	0.984	0.976	1.66107868851904e-24	VSMC
791	Inhba	9.18855975860539e-29	-0.28612194127682	0.454	0.64	1.71192056862577e-24	VSMC
792	Napepld	9.28193589044787e-29	-0.363690569097563	0.387	0.565	1.72931747574934e-24	VSMC
793	Eif3i	1.00695648320151e-28	0.305936727395833	0.879	0.807	1.87606062385273e-24	VSMC
794	Dmpk	1.23473877801419e-28	-0.336031084244891	0.748	0.867	2.30044181731823e-24	VSMC
795	Abi3bp	1.43572970341718e-28	-0.330046245488787	0.479	0.665	2.67490801043655e-24	VSMC
796	Pmp22	1.44188503921769e-28	0.338940908086665	0.836	0.748	2.68637601656647e-24	VSMC
797	Notch3	1.69126535529725e-28	-0.39029419681315	0.197	0.354	3.1509964834543e-24	VSMC
798	Olfml2a	1.71082668310135e-28	-0.291639294044123	0.116	0.261	3.18744119328612e-24	VSMC
799	Nbeal1	1.87726112847158e-28	-0.340706029781202	0.857	0.938	3.4975252084554e-24	VSMC
800	Tspo	1.92966622065507e-28	0.307619062988489	0.975	0.936	3.59516113570245e-24	VSMC
801	Tomm7	2.36482856606308e-28	0.279087986034816	0.965	0.919	4.40591210143213e-24	VSMC
802	Cpq	3.22105154788026e-28	-0.339087758129562	0.72	0.827	6.00114113885571e-24	VSMC
803	Dad1	3.27571606929844e-28	0.274677399299708	0.95	0.91	6.10298660870992e-24	VSMC
804	Chordc1	3.2960930384905e-28	-0.275701668435583	0.287	0.466	6.14095094001165e-24	VSMC
805	Rpl27	3.41275928408285e-28	0.255650307703036	0.983	0.955	6.35831182217475e-24	VSMC
806	Sh3pxd2a	3.60762225088189e-28	-0.321459477028171	0.575	0.737	6.72136101561804e-24	VSMC
807	Dhrs3	4.06080210210924e-28	-0.394077297824385	0.538	0.702	7.56568039643972e-24	VSMC
808	Eif4ebp1	4.90478055630974e-28	0.393708920076187	0.659	0.536	9.13809665446067e-24	VSMC
809	Qsox1	8.0117897161712e-28	0.364606346561549	0.847	0.797	1.49267654201986e-23	VSMC
810	Crip2	8.25427168944903e-28	0.382498624168007	0.938	0.908	1.53785335846125e-23	VSMC
811	Atp5k	8.37505496371897e-28	0.298178545586603	0.893	0.819	1.56035649029048e-23	VSMC
812	Ldb3	8.62952143946388e-28	-0.325536702824687	0.452	0.622	1.60776613938652e-23	VSMC
813	Il11ra1	8.92710006562944e-28	-0.319589551993835	0.818	0.893	1.66320801322742e-23	VSMC
814	Ntrk2	9.30270474468623e-28	-0.313825856433111	0.151	0.301	1.73318692098249e-23	VSMC
815	Sox9	1.00101293886441e-27	0.526720904612805	0.238	0.087	1.86498720639828e-23	VSMC
816	Cdk6	1.17224391807269e-27	-0.29040205861605	0.153	0.312	2.18400764376122e-23	VSMC
817	Efhd1	1.46020032643576e-27	-0.327875872446268	0.657	0.785	2.72049922818246e-23	VSMC
818	2410015M20Rik	1.80807916768363e-27	0.314215053300844	0.753	0.652	3.36863229731136e-23	VSMC
819	Nudt4	1.86456119008737e-27	-0.256591861180623	0.919	0.95	3.47386395325177e-23	VSMC
820	Kdelr3	1.8720934309107e-27	0.325695842409069	0.581	0.414	3.48789727112973e-23	VSMC
821	Hmox1	1.93260400645336e-27	0.2696345126461	0.162	0.035	3.60063452442326e-23	VSMC
822	Anln	2.04560224015896e-27	-0.330132882307521	0.273	0.437	3.81116153364015e-23	VSMC
823	Gdf15	2.05600017483268e-27	0.672118693616911	0.26	0.105	3.83053392573076e-23	VSMC
824	Tns2	2.19381959161849e-27	-0.309104735662073	0.457	0.62	4.0873052811444e-23	VSMC
825	Arf4	2.60338549579599e-27	0.313468626402213	0.92	0.869	4.85036751721751e-23	VSMC
826	Tob1	3.22101527123055e-27	0.388059295369079	0.645	0.506	6.00107355182963e-23	VSMC
827	Rpn2	3.74212525748033e-27	0.307941587254172	0.89	0.839	6.9719535672116e-23	VSMC
828	Eif3f	3.95529668656322e-27	0.309860600051475	0.954	0.906	7.36911325673594e-23	VSMC
829	Ehd4	4.08536607241935e-27	-0.323237293205475	0.489	0.655	7.6114455295245e-23	VSMC
830	Mertk	4.14420800808533e-27	-0.31737048489285	0.299	0.469	7.72107393986378e-23	VSMC
831	Scd1	4.71704486670791e-27	0.280067010441067	0.368	0.2	8.7883262911635e-23	VSMC
832	Ralgapa1	5.9128539358764e-27	-0.310231325411046	0.284	0.458	1.10162381679313e-22	VSMC
833	Grina	7.95700563547667e-27	0.310241830163201	0.513	0.353	1.48246971994566e-22	VSMC
834	Nr2f2	9.12533292306482e-27	-0.372675515839301	0.437	0.611	1.70014077689621e-22	VSMC
835	Atcayos	1.02743119558862e-26	0.33544161129787	0.377	0.209	1.91420706050115e-22	VSMC
836	Rps23	1.24625163839682e-26	0.250030015311795	0.996	0.973	2.32189142749711e-22	VSMC
837	Loxl1	1.38683120602908e-26	0.358250102081405	0.858	0.819	2.58380521995277e-22	VSMC
838	Ube2b	1.40384936624169e-26	0.289293554868066	0.908	0.871	2.61551175424489e-22	VSMC
839	Prkcdbp	1.4534027790467e-26	-0.325774658629217	0.918	0.931	2.7078347176419e-22	VSMC
840	Ckb	1.45634024276204e-26	-0.510973790134058	0.664	0.773	2.71330750628995e-22	VSMC
841	Ube2m	1.54643758749784e-26	0.283904372495928	0.817	0.73	2.88116786926722e-22	VSMC
842	Odc1	2.34027607236497e-26	0.369094656592793	0.62	0.501	4.36016835042318e-22	VSMC
843	Akap9	2.57969802816822e-26	-0.396842455739873	0.591	0.734	4.8062353962802e-22	VSMC
844	Fbxo30	2.64662778326653e-26	-0.455907284033324	0.661	0.767	4.93093222300388e-22	VSMC
845	Eif3k	2.77139591569723e-26	0.277428265855383	0.931	0.883	5.1633877305355e-22	VSMC
846	Cstb	2.93688801960369e-26	0.368893357560206	0.782	0.697	5.47171606932363e-22	VSMC
847	Diaph2	3.1436774489942e-26	-0.30764722846874	0.469	0.633	5.8569854552211e-22	VSMC
848	Ldha	4.52893635109539e-26	0.332037074219323	0.895	0.83	8.43786131572582e-22	VSMC
849	Aspn	4.67141917506562e-26	0.631704041386742	0.537	0.367	8.70332106506476e-22	VSMC
850	Tcea3	5.85932975398846e-26	0.318662162453587	0.569	0.408	1.09165172646559e-21	VSMC
851	Nucb2	5.86102935726093e-26	0.29997647811847	0.381	0.217	1.09196837955128e-21	VSMC
852	Fkbp10	6.19149017044991e-26	0.308826845713587	0.551	0.401	1.15353653365652e-21	VSMC
853	Pgm5	7.10160565734486e-26	-0.292071176284606	0.503	0.651	1.32310015001992e-21	VSMC
854	Ech1	8.35763060338566e-26	-0.288578774651771	0.635	0.755	1.55711015771678e-21	VSMC
855	Ier5	1.0244265872494e-25	-0.371769121044023	0.398	0.561	1.90860917470435e-21	VSMC
856	Rnd3	1.04180904528737e-25	-0.383787977471733	0.496	0.659	1.94099443227491e-21	VSMC
857	Rpl36a	1.06758065172113e-25	0.253805056760062	0.975	0.95	1.98900951222164e-21	VSMC
858	Cdkl5	1.13336650059226e-25	-0.317805350365184	0.324	0.488	2.11157512725344e-21	VSMC
859	Lnpep	1.5136223241359e-25	-0.31290128810731	0.41	0.569	2.8200297520976e-21	VSMC
860	Mxra7	2.14979666068597e-25	0.367235902291374	0.597	0.471	4.00528615852403e-21	VSMC
861	Zeb2	2.4299596760425e-25	-0.445611608530814	0.481	0.632	4.52725787243479e-21	VSMC
862	Svil	2.71558313665164e-25	-0.3364541814983	0.784	0.86	5.05940294189567e-21	VSMC
863	Dnajb4	2.97867324464315e-25	-0.416841883352935	0.864	0.893	5.54956612209466e-21	VSMC
864	Cltc	3.04804962608463e-25	-0.297888593419688	0.824	0.898	5.67882125835827e-21	VSMC
865	Eif3e	3.07863654413793e-25	0.275792154437158	0.913	0.864	5.73580774538339e-21	VSMC
866	Txnip	3.42635602390424e-25	-0.479419165040896	0.781	0.857	6.38364390813598e-21	VSMC
867	Mpdz	3.65338576935503e-25	-0.282396247400916	0.396	0.567	6.80662302688536e-21	VSMC
868	Guk1	4.22016157794477e-25	0.300384888201212	0.757	0.665	7.8625830358689e-21	VSMC
869	Ptprz1	5.45261462636982e-25	-0.610637194488016	0.555	0.686	1.01587663103896e-20	VSMC
870	Tmem110	5.66902669530611e-25	-0.364404157227241	0.532	0.688	1.05619636360248e-20	VSMC
871	Tnxb	5.87426105218755e-25	-0.308684702731332	0.403	0.579	1.09443357663306e-20	VSMC
872	Kdelr2	6.49488574936468e-25	0.34977498512062	0.816	0.767	1.21006216396413e-20	VSMC
873	Gm13111	6.57998117632626e-25	-0.264743414664691	0.222	0.378	1.22591629296134e-20	VSMC
874	1110008P14Rik	7.10845420824395e-25	0.309404572009809	0.598	0.461	1.32437610353793e-20	VSMC
875	Vldlr	7.33485048900787e-25	-0.400250290522299	0.508	0.652	1.36655599460706e-20	VSMC
876	Maf	7.89761083877641e-25	-0.419455921621217	0.349	0.51	1.47140387537243e-20	VSMC
877	Zcrb1	7.97160692475271e-25	0.294739744290561	0.834	0.769	1.48519008615068e-20	VSMC
878	Vasn	8.26648609918151e-25	-0.30963865552902	0.696	0.812	1.54012902513851e-20	VSMC
879	Unc45a	9.82620898811463e-25	-0.256654948635677	0.447	0.615	1.83072099657564e-20	VSMC
880	Sulf1	1.11615543933438e-24	-0.359600893221194	0.609	0.751	2.07950919902388e-20	VSMC
881	Chmp2a	1.15315852836908e-24	0.273278880548758	0.892	0.815	2.14844965420443e-20	VSMC
882	Hrct1	1.25170419196884e-24	0.324977733785921	0.319	0.163	2.33205008005715e-20	VSMC
883	Cox20	1.29409271839845e-24	0.32151352204906	0.675	0.561	2.41102414364815e-20	VSMC
884	Gxylt2	1.33794559283981e-24	0.350026022086591	0.606	0.415	2.49272643401985e-20	VSMC
885	Ndufa12	1.55436195294596e-24	0.267931776342664	0.875	0.812	2.89593175453362e-20	VSMC
886	Tgm2	1.5593345989803e-24	-0.328073085742985	0.643	0.774	2.90519629136021e-20	VSMC
887	Cspg4	1.67278532690131e-24	-0.305261961516485	0.839	0.923	3.11656634254982e-20	VSMC
888	Fam208a	1.71803660619895e-24	-0.32397948810685	0.387	0.561	3.20087400100927e-20	VSMC
889	Jph2	1.8088651036322e-24	-0.286676583291363	0.565	0.716	3.37009657457715e-20	VSMC
890	2810428I15Rik	1.90871758809825e-24	0.279923967912866	0.868	0.814	3.55613173838585e-20	VSMC
891	Wdr1	2.00713729244817e-24	-0.277655352534829	0.833	0.883	3.73949748956018e-20	VSMC
892	Itga7	2.19375655313114e-24	-0.25972956517551	0.304	0.477	4.08718783413863e-20	VSMC
893	Prrx2	2.40727969891644e-24	0.425394941345402	0.193	0.064	4.48500280705121e-20	VSMC
894	Sgk1	3.36523592722669e-24	0.408573336877127	0.584	0.434	6.26977105601604e-20	VSMC
895	Tmbim4	3.43132659451275e-24	0.30899010356963	0.608	0.489	6.3929045782367e-20	VSMC
896	Zfp580	3.73560110814004e-24	0.252444433971945	0.355	0.193	6.95979842457572e-20	VSMC
897	2310036O22Rik	3.77792626356189e-24	0.276718340255217	0.802	0.701	7.03865442164216e-20	VSMC
898	Fchsd2	5.35515748286088e-24	-0.31439832460898	0.436	0.596	9.97719390631811e-20	VSMC
899	Atp5o	5.93870869768468e-24	0.301722789195415	0.846	0.784	1.10644081746563e-19	VSMC
900	Ddt	9.52907062275112e-24	0.285443750987258	0.593	0.439	1.77536114772476e-19	VSMC
901	2010111I01Rik	1.00859760543944e-23	0.323019293137528	0.843	0.771	1.87911819869423e-19	VSMC
902	Gnb2	1.05344187357519e-23	0.270397814039579	0.955	0.918	1.96266755465793e-19	VSMC
903	Slc43a3	1.12293402189097e-23	0.303513457072201	0.277	0.131	2.09213837618506e-19	VSMC
904	Sptan1	1.13667404452772e-23	-0.288671905782982	0.682	0.785	2.1177374123596e-19	VSMC
905	Kank2	1.1387987068e-23	-0.272234776580318	0.589	0.744	2.12169587063907e-19	VSMC
906	Kcnj15	1.17090945719999e-23	0.354912979692164	0.227	0.089	2.18152140970929e-19	VSMC
907	Pmm1	1.25174686791948e-23	0.324616459292688	0.504	0.358	2.33212958962078e-19	VSMC
908	2310039H08Rik	1.25912513608382e-23	0.260184614704761	0.448	0.288	2.34587604103777e-19	VSMC
909	Cacybp	1.38061873948041e-23	-0.332434594269867	0.586	0.723	2.57223077352595e-19	VSMC
910	Tmem59	1.50124586562561e-23	0.266858414783088	0.955	0.931	2.79697117224708e-19	VSMC
911	Clock	1.5628165218701e-23	-0.28441744211728	0.413	0.575	2.91168346189618e-19	VSMC
912	Snhg6	1.6916859468151e-23	0.294130166134948	0.529	0.394	3.15178008751121e-19	VSMC
913	Rer1	1.79263181518921e-23	0.268366925374938	0.865	0.801	3.33985233487901e-19	VSMC
914	Timm17a	1.92645052471897e-23	0.287842801177614	0.772	0.684	3.58916997260392e-19	VSMC
915	Ndufa5	1.97323328560594e-23	0.265079884698475	0.892	0.839	3.67633093441242e-19	VSMC
916	Mbnl1	2.27395907333786e-23	-0.264414969216869	0.956	0.979	4.23661314953577e-19	VSMC
917	H2afz	2.42575069236146e-23	0.370142296595315	0.872	0.821	4.51941611493863e-19	VSMC
918	Dut	2.49622431817381e-23	0.335413570162124	0.434	0.28	4.65071552718962e-19	VSMC
919	Lamb2	2.59648777312009e-23	-0.257419317210636	0.88	0.93	4.83751637010003e-19	VSMC
920	Dlc1	2.93858906992455e-23	-0.34732430687322	0.563	0.716	5.47488529617644e-19	VSMC
921	Sh3bgr	3.590529789063e-23	-0.377510479473548	0.837	0.89	6.68951605000328e-19	VSMC
922	Pdgfd	3.71270756669622e-23	-0.267327832268231	0.396	0.567	6.91714546751173e-19	VSMC
923	Akr1a1	3.82290036736064e-23	0.256079297215353	0.93	0.887	7.1224456744296e-19	VSMC
924	Syne1	3.91152516585486e-23	-0.296804064228916	0.698	0.809	7.28756253650418e-19	VSMC
925	P2rx1	4.27146508950561e-23	-0.373022931827258	0.127	0.252	7.95816660825791e-19	VSMC
926	Itga1	4.773639216419e-23	-0.286647620517849	0.466	0.629	8.89376722411024e-19	VSMC
927	Cnn2	4.87650737280725e-23	-0.282603323113926	0.803	0.888	9.08542088627718e-19	VSMC
928	Cidea	5.56286793487649e-23	0.334344887326208	0.322	0.172	1.03641792494684e-18	VSMC
929	Tmed9	7.60134268303481e-23	0.260846136639361	0.908	0.875	1.41620615527622e-18	VSMC
930	Trabd2b	8.06986678299095e-23	-0.323600614291122	0.478	0.62	1.50349688033904e-18	VSMC
931	Dnajb1	1.18266414879721e-22	-0.362027232407964	0.318	0.464	2.20342157562408e-18	VSMC
932	Gnai1	1.26576097611175e-22	-0.290925888272235	0.594	0.72	2.35823927459381e-18	VSMC
933	Wtip	1.30377325089372e-22	-0.336488374057753	0.696	0.826	2.4290599437401e-18	VSMC
934	Lamtor1	1.67426152824429e-22	0.299001587722939	0.596	0.464	3.11931665327194e-18	VSMC
935	Ppic	1.76415343792789e-22	0.444882363789285	0.688	0.608	3.28679427020345e-18	VSMC
936	Cldn3	1.95882392988433e-22	0.28594356827291	0.19	0.068	3.6494848637675e-18	VSMC
937	Fmo2	2.00194230099004e-22	-0.446948935315182	0.708	0.791	3.72981870097453e-18	VSMC
938	Dnmt3a	2.05052972766907e-22	-0.29126347924192	0.4	0.565	3.82034193562025e-18	VSMC
939	Ppp1ca	2.38626418310354e-22	0.25909989375199	0.833	0.79	4.4458487995402e-18	VSMC
940	Sec62	3.1578866584781e-22	0.279877490488762	0.951	0.91	5.88345863341055e-18	VSMC
941	Mtus2	3.39773168883835e-22	-0.300348711481572	0.549	0.701	6.33031390947473e-18	VSMC
942	Sf3b6	3.4644695253815e-22	0.269769880341734	0.78	0.697	6.45465317273828e-18	VSMC
943	Ppp1r1b	3.86682812383866e-22	0.295240795919612	0.158	0.046	7.2042874775238e-18	VSMC
944	Ppp1r2	3.87503929083199e-22	0.260409381340491	0.854	0.811	7.21958570274908e-18	VSMC
945	Angptl2	4.18572101030813e-22	0.304383006935893	0.463	0.312	7.79841681430508e-18	VSMC
946	Ssr3	4.93072068217737e-22	0.259746783037625	0.791	0.728	9.18642570296466e-18	VSMC
947	Bri3	5.42806752688287e-22	0.257073891264495	0.977	0.949	1.01130326093355e-17	VSMC
948	Bola3	6.51020368336473e-22	0.288751150557987	0.722	0.63	1.21291604824768e-17	VSMC
949	Tulp4	6.6258152883786e-22	0.310057617344992	0.722	0.645	1.23445564637782e-17	VSMC
950	Tbca	6.90691392847907e-22	0.260923217876883	0.907	0.88	1.28682713401494e-17	VSMC
951	Clic1	6.96950361648316e-22	0.285609406970467	0.892	0.848	1.29848821878698e-17	VSMC
952	Glg1	7.05197492021501e-22	-0.262084549986853	0.845	0.896	1.31385344738526e-17	VSMC
953	Cnih1	7.47427655894561e-22	0.266780306772439	0.72	0.622	1.39253246569716e-17	VSMC
954	Nme1	8.91351685427297e-22	0.279821291962526	0.707	0.604	1.6606773251196e-17	VSMC
955	Yipf4	1.11173125308863e-21	0.265221935989241	0.841	0.799	2.07126649762942e-17	VSMC
956	Pcbp2	1.11485432819457e-21	0.28791680800882	0.931	0.89	2.07708509885931e-17	VSMC
957	Ccdc107	1.16453374776067e-21	-0.311768899051599	0.673	0.791	2.1696428254529e-17	VSMC
958	Plin4	1.19421062007167e-21	-0.254936815939631	0.438	0.606	2.22493380625553e-17	VSMC
959	Gclm	1.31438320784667e-21	0.340937000078556	0.601	0.491	2.44882735453914e-17	VSMC
960	Ndufs3	1.34976622249487e-21	0.270724156082649	0.786	0.695	2.5147494491302e-17	VSMC
961	Cd9	1.44294094348905e-21	0.3663058192362	0.996	0.981	2.68834327181446e-17	VSMC
962	Atp1b1	1.52685636784275e-21	0.253630834552197	0.254	0.116	2.84468609892784e-17	VSMC
963	Nkd1	1.71892353569434e-21	-0.250322770868949	0.4	0.56	3.20252643935213e-17	VSMC
964	Myl12a	1.72409022043275e-21	0.457260000164224	0.98	0.947	3.21215248968826e-17	VSMC
965	Ypel2	1.82313035605055e-21	-0.258845597038128	0.259	0.416	3.39667416635778e-17	VSMC
966	Ube2h	2.0290950267013e-21	-0.28155535494635	0.649	0.755	3.78040694424719e-17	VSMC
967	Mrpl52	2.62842539579994e-21	0.271613516571322	0.837	0.753	4.89701935491487e-17	VSMC
968	Naf1	3.55289095241428e-21	-0.265325001798384	0.275	0.422	6.61939113344305e-17	VSMC
969	Slirp	3.81420308501222e-21	0.259701042906878	0.735	0.622	7.10624176768627e-17	VSMC
970	Phldb2	4.1724213340509e-21	-0.320395610133801	0.615	0.737	7.77363818747024e-17	VSMC
971	Ralgapa2	5.03858410120244e-21	-0.265985738180984	0.224	0.364	9.38738603895027e-17	VSMC
972	Tspan2	5.60528180519184e-21	-0.281424834968014	0.742	0.845	1.04432005312529e-16	VSMC
973	Mrps24	5.93780768167147e-21	0.260386312111254	0.795	0.712	1.10627294917221e-16	VSMC
974	Slc3a2	6.43281801198289e-21	0.280434948851583	0.568	0.436	1.19849832381253e-16	VSMC
975	Bod1l	6.4554320544369e-21	-0.291156762307339	0.632	0.761	1.20271154606214e-16	VSMC
976	Fst	7.42677329735142e-21	0.284509573019981	0.18	0.064	1.38368213302954e-16	VSMC
977	B3galt1	8.23718299185458e-21	-0.263661456029551	0.329	0.476	1.53466956321243e-16	VSMC
978	Tacc2	9.52629797093207e-21	-0.272211663403591	0.649	0.779	1.77484457496435e-16	VSMC
979	Fis1	1.33864022696128e-20	0.269876771396576	0.83	0.775	2.49402060685156e-16	VSMC
980	Npr1	1.50528528016688e-20	-0.34619462013189	0.531	0.626	2.80449700547891e-16	VSMC
981	Smad6	1.55642658115994e-20	0.297729091103127	0.373	0.228	2.89977836335909e-16	VSMC
982	Capg	1.91041687077937e-20	0.250028476983292	0.318	0.173	3.55929767194905e-16	VSMC
983	Olfm1	2.15312932385973e-20	0.286829520065734	0.452	0.303	4.01149524328306e-16	VSMC
984	Thyn1	2.30793434364104e-20	0.261300003489358	0.379	0.234	4.29991247563762e-16	VSMC
985	Lims1	3.50318892638053e-20	-0.267991506910333	0.602	0.724	6.52679128873956e-16	VSMC
986	Lgalsl	3.53359333383592e-20	-0.260942707810039	0.58	0.706	6.5834377402697e-16	VSMC
987	Hnrnpc	4.64434161732532e-20	-0.262277345258437	0.596	0.716	8.6528728672388e-16	VSMC
988	Xirp1	4.74550065427954e-20	-0.256117777450764	0.262	0.411	8.84134226898821e-16	VSMC
989	Prpf4b	5.26956004799691e-20	-0.341094168860351	0.605	0.741	9.81771732542304e-16	VSMC
990	Dhx9	5.28916807809601e-20	-0.250992147986861	0.426	0.582	9.85424904630068e-16	VSMC
991	Arl4a	5.37774677800686e-20	-0.295690547643499	0.769	0.844	1.00192800221046e-15	VSMC
992	Ebf1	5.81676241456884e-20	-0.318077311235623	0.781	0.876	1.08372100545832e-15	VSMC
993	Rtn4	6.65484917844543e-20	0.325904420230225	0.943	0.92	1.23986495043617e-15	VSMC
994	Blmh	6.84636307519412e-20	-0.253006895592753	0.526	0.662	1.27554590453942e-15	VSMC
995	Bag1	7.22641322876342e-20	0.277525246798699	0.864	0.8	1.34635304865091e-15	VSMC
996	Sema5a	8.49890215774106e-20	-0.293173514337176	0.567	0.698	1.58343046100874e-15	VSMC
997	Kif1c	9.86192238940474e-20	-0.279270321534757	0.531	0.656	1.83737476037e-15	VSMC
998	Pfkp	1.01989967264839e-19	-0.255631737384906	0.61	0.719	1.90017508011121e-15	VSMC
999	Por	1.02310160733885e-19	0.376034223538221	0.562	0.429	1.90614060463302e-15	VSMC
1000	Sumo1	1.18055140429978e-19	0.251285198684817	0.775	0.699	2.19948532135092e-15	VSMC
1001	Dap	1.31543096195184e-19	0.285569382023505	0.727	0.652	2.45077942521248e-15	VSMC
1002	Banf1	2.21541007906418e-19	0.283258767995765	0.779	0.712	4.12753051830448e-15	VSMC
1003	Prnp	2.55314516365476e-19	0.389508631653394	0.518	0.397	4.75676475440518e-15	VSMC
1004	Rheb	2.90933466150853e-19	0.258118414522085	0.941	0.915	5.42038140785655e-15	VSMC
1005	Srrm2	2.99094676673699e-19	-0.277926963784743	0.936	0.974	5.57243292110769e-15	VSMC
1006	Kcnq1ot1	3.09380041337248e-19	-0.529323956514409	0.442	0.574	5.76405955015427e-15	VSMC
1007	Polr2a	3.22750951116608e-19	0.255293122327564	0.483	0.338	6.01317297025352e-15	VSMC
1008	Ppp1r14b	3.29837425030505e-19	0.334897613873646	0.607	0.506	6.14520106574334e-15	VSMC
1009	Ddit4	3.82057244914113e-19	0.258108634574238	0.268	0.135	7.11810852999484e-15	VSMC
1010	Samd4	4.15059943986639e-19	-0.259022691792644	0.841	0.908	7.73298181641507e-15	VSMC
1011	Bptf	4.28009053435264e-19	-0.259197114033869	0.682	0.785	7.97423667455241e-15	VSMC
1012	Ssu72	4.76336903298292e-19	0.255629269384356	0.706	0.608	8.87463284535049e-15	VSMC
1013	Mpp6	5.20259922660647e-19	0.271806807111083	0.424	0.283	9.69296261909051e-15	VSMC
1014	Lrrc32	5.36280648511896e-19	-0.254446405003388	0.154	0.274	9.99144476242514e-15	VSMC
1015	Prrc2c	6.22539585535304e-19	-0.267156034218807	0.83	0.896	1.15985350181083e-14	VSMC
1016	Wisp2	6.83742561288662e-19	0.53345459237917	0.498	0.378	1.27388076593691e-14	VSMC
1017	Ube2a	7.0877304155257e-19	0.250971939781913	0.599	0.494	1.32051505371659e-14	VSMC
1018	Slmap	7.1210901953107e-19	-0.252969199390303	0.943	0.948	1.32673031428834e-14	VSMC
1019	Gm9843	7.66644644533974e-19	0.253354622819837	0.472	0.334	1.42833563723125e-14	VSMC
1020	Tes	8.2756111393896e-19	-0.3145314236846	0.568	0.689	1.54182911137968e-14	VSMC
1021	Gja1	8.59828300932273e-19	0.378144703354831	0.635	0.502	1.60194610746692e-14	VSMC
1022	Hes1	1.07454374982712e-18	-0.344938382399115	0.335	0.468	2.00198246030291e-14	VSMC
1023	Map2k3	1.12157062745375e-18	0.280073883751726	0.585	0.459	2.08959823600909e-14	VSMC
1024	Pdgfa	1.52456365188113e-18	-0.305359107870881	0.743	0.826	2.84041453981974e-14	VSMC
1025	Dusp3	1.55567496610088e-18	-0.280687518499951	0.743	0.815	2.89837802934256e-14	VSMC
1026	Ap3s1	2.09849966622737e-18	0.254516070917493	0.543	0.423	3.90971472814822e-14	VSMC
1027	Map4	2.18158183581723e-18	-0.258147001616701	0.705	0.793	4.06450511831109e-14	VSMC
1028	Hook3	3.14017394285305e-18	-0.265370001870774	0.657	0.751	5.85045807292952e-14	VSMC
1029	Tpm4	3.76391669100303e-18	0.339496813070247	0.799	0.729	7.01255318700774e-14	VSMC
1030	Mycbp2	4.25176429918738e-18	-0.29127292801635	0.601	0.723	7.92146206581601e-14	VSMC
1031	Unc5c	4.50421998711348e-18	-0.290284458503941	0.332	0.475	8.39181225799112e-14	VSMC
1032	Dcn	5.30229596150202e-18	-0.253747517444295	0.555	0.679	9.87870760587441e-14	VSMC
1033	Mat2a	6.00977052712159e-18	-0.265881556346873	0.66	0.775	1.11968034690802e-13	VSMC
1034	Ttc3	6.06190394269364e-18	-0.25120333142575	0.721	0.819	1.12939332356325e-13	VSMC
1035	Dusp1	6.1976052131472e-18	-0.460708063634123	0.858	0.889	1.15467582726145e-13	VSMC
1036	Mtch1	7.58507307669077e-18	0.253110665704132	0.78	0.697	1.41317496491826e-13	VSMC
1037	Gm13889	8.81439341527154e-18	-0.33855294106937	0.697	0.788	1.64220963719924e-13	VSMC
1038	Mdm2	8.82628156863541e-18	0.344896829960811	0.473	0.352	1.64442451905246e-13	VSMC
1039	Ranbp2	9.67993609673193e-18	-0.272784305874706	0.605	0.724	1.80346889418213e-13	VSMC
1040	Esd	9.92829511229502e-18	0.282335274127338	0.864	0.837	1.84974066237168e-13	VSMC
1041	Gm11808	1.0525675642174e-17	0.254524931509559	0.568	0.443	1.96103862889343e-13	VSMC
1042	Gas6	1.57187761467199e-17	0.406161259399192	0.91	0.917	2.92856518389539e-13	VSMC
1043	Vimp	1.61506362174017e-17	0.272916100936468	0.83	0.778	3.00902503366412e-13	VSMC
1044	Dpm3	1.97403822278788e-17	0.257037409178167	0.83	0.777	3.67783061287609e-13	VSMC
1045	Siva1	2.36347547107495e-17	0.277348247926049	0.728	0.658	4.40339115015974e-13	VSMC
1046	2900026A02Rik	2.41146871064801e-17	-0.276477039388786	0.506	0.639	4.4928073548083e-13	VSMC
1047	Ndrg1	3.38744178857694e-17	-0.335288868802007	0.372	0.502	6.31114279629771e-13	VSMC
1048	Atrx	3.38942104146159e-17	-0.254555866469092	0.813	0.898	6.31483034234709e-13	VSMC
1049	Gabpb2	3.76972375410872e-17	-0.260409810493555	0.297	0.433	7.02337232627995e-13	VSMC
1050	Dkk3	5.28625027812236e-17	0.327076671787281	0.763	0.689	9.84881289316977e-13	VSMC
1051	Vat1	5.35343815759257e-17	0.279637404929379	0.614	0.508	9.97399063141072e-13	VSMC
1052	Ttll7	6.07331506456299e-17	-0.274357213840974	0.582	0.686	1.13151932967873e-12	VSMC
1053	Fkbp7	8.06243816438307e-17	0.25691542068439	0.756	0.676	1.50211285440621e-12	VSMC
1054	Adarb1	8.23091803365761e-17	-0.290192826198818	0.543	0.661	1.53350233885075e-12	VSMC
1055	Afap1	9.61428467132355e-17	-0.25437042446636	0.472	0.598	1.79123737711429e-12	VSMC
1056	Zbtb7a	1.23291705540197e-16	-0.263997897343295	0.549	0.663	2.29704776591941e-12	VSMC
1057	Pfdn1	1.24546320586509e-16	0.250925366358804	0.772	0.717	2.32042249884725e-12	VSMC
1058	Myocd	1.26234169382866e-16	-0.281148419382748	0.597	0.703	2.35186880977217e-12	VSMC
1059	Col14a1	1.32910471887393e-16	-0.473635175203404	0.302	0.426	2.47625500173402e-12	VSMC
1060	Auts2	1.41012607035284e-16	-0.275317295617213	0.813	0.871	2.62720588167437e-12	VSMC
1061	Cycs	1.75353117992113e-16	0.25270028607332	0.802	0.742	3.26700394131105e-12	VSMC
1062	Cdo1	2.57428882038008e-16	0.323987847696486	0.63	0.515	4.79615750125013e-12	VSMC
1063	2810474O19Rik	2.75012625391515e-16	0.423168717946669	0.705	0.634	5.12376022366931e-12	VSMC
1064	Dbi	3.03110000108817e-16	0.295705196157409	0.951	0.929	5.64724241202737e-12	VSMC
1065	Lifr	3.18378367231373e-16	-0.250427979025788	0.259	0.381	5.93170735988772e-12	VSMC
1066	Tubb5	3.55638541287276e-16	0.277945707497031	0.875	0.861	6.62590166272323e-12	VSMC
1067	Thrb	3.65444795731185e-16	-0.266153357838831	0.449	0.593	6.80860198926771e-12	VSMC
1068	Mpv17l2	3.92928355338305e-16	0.256549909388322	0.495	0.372	7.32064818830796e-12	VSMC
1069	Gpx8	3.93214718253935e-16	0.26133047652828	0.777	0.727	7.32598341578906e-12	VSMC
1070	Fam198b	4.06279257372666e-16	-0.283910510752871	0.683	0.767	7.56938884411014e-12	VSMC
1071	Ext1	5.19697630637088e-16	-0.272394638952301	0.592	0.705	9.6824865563996e-12	VSMC
1072	Itm2c	8.55868779894704e-16	0.252156168325864	0.825	0.791	1.59456912382182e-11	VSMC
1073	Krtcap2	8.76645098098975e-16	0.256826575853635	0.869	0.827	1.6332774822682e-11	VSMC
1074	Scand1	8.89531012612959e-16	0.25723247548119	0.755	0.689	1.6572852295992e-11	VSMC
1075	Sparcl1	9.08854063570976e-16	-0.411856474339822	0.569	0.655	1.69328600583908e-11	VSMC
1076	Tgfb3	9.75454803994077e-16	-0.25318537905278	0.346	0.47	1.81736984532137e-11	VSMC
1077	Kmt2a	1.028611170152e-15	-0.267714501297214	0.669	0.773	1.91640547111019e-11	VSMC
1078	Serpine1	1.61480225698872e-15	-0.447529352560114	0.622	0.734	3.00853808499568e-11	VSMC
1079	AY036118	1.63554068830815e-15	-0.605100807047913	0.457	0.579	3.04717585638691e-11	VSMC
1080	Nrtn	1.92203198609126e-15	0.43056125481303	0.409	0.29	3.58093779328662e-11	VSMC
1081	Sox4	3.81253412715476e-15	0.315850950638485	0.349	0.225	7.10313233230204e-11	VSMC
1082	Pcsk5	4.22493869780602e-15	-0.287215373386838	0.2	0.312	7.87148328788239e-11	VSMC
1083	Vcam1	4.74733375847029e-15	0.271017897873087	0.172	0.075	8.844757525406e-11	VSMC
1084	Igfbp4	6.08999893139503e-15	-0.52871322568724	0.386	0.488	1.13462770090821e-10	VSMC
1085	Trip11	6.4370400364275e-15	-0.268575776779917	0.662	0.761	1.19928492918681e-10	VSMC
1086	Ptp4a1	6.56120656193682e-15	0.265505431573386	0.628	0.545	1.22241839455445e-10	VSMC
1087	Nbl1	6.98558231699291e-15	0.469991949213696	0.553	0.439	1.30148384147895e-10	VSMC
1088	Slc48a1	8.02734527793691e-15	0.25751711358649	0.735	0.666	1.49557469873243e-10	VSMC
1089	Meg3	9.99144813278429e-15	0.384593079779229	0.511	0.39	1.86150670161904e-10	VSMC
1090	Tmcc3	1.49985741538487e-14	-0.262021158426718	0.321	0.441	2.79438435060356e-10	VSMC
1091	Mxra8	2.4724370435492e-14	0.260519623553892	0.832	0.774	4.60639745583652e-10	VSMC
1092	Myh9	3.45995088582305e-14	0.288840040906277	0.754	0.721	6.44623449537693e-10	VSMC
1093	Snhg12	4.66793149523198e-14	0.267102336813297	0.331	0.223	8.6968231687667e-10	VSMC
1094	Fbln5	5.20542552148486e-14	0.436107357559476	0.922	0.901	9.69822828907844e-10	VSMC
1095	Ubn2	5.36709626925368e-14	-0.303370406101155	0.522	0.633	9.99943705924652e-10	VSMC
1096	Insig2	5.51298648753028e-14	0.255948047009044	0.715	0.637	1.02712451249177e-09	VSMC
1097	Glul	1.30175176179203e-13	0.274769433407274	0.436	0.331	2.42529370739473e-09	VSMC
1098	Sqstm1	3.06208226744931e-13	0.325778017991802	0.816	0.781	5.7049654724848e-09	VSMC
1099	Rbp1	3.77701916190017e-13	0.275973284478861	0.901	0.817	7.0369644005362e-09	VSMC
1100	Tubb4b	4.54377767771375e-13	0.296731947459493	0.803	0.763	8.46551219134849e-09	VSMC
1101	Tnnt2	6.66203983930973e-13	0.311931199018642	0.133	0.054	1.2412046424618e-08	VSMC
1102	Serf2	7.2886363148567e-13	0.257090589366646	0.994	0.978	1.35794583182095e-08	VSMC
1103	Sorbs2	7.66994073442952e-13	-0.496518314721324	0.382	0.486	1.42898665823156e-08	VSMC
1104	Plat	1.07946324006927e-12	0.304574828928783	0.427	0.327	2.01114796257306e-08	VSMC
1105	Pdlim4	1.38076697134549e-12	0.25371344505402	0.637	0.548	2.57250694431379e-08	VSMC
1106	Ier2	1.68763056434044e-12	-0.335688965663717	0.51	0.595	3.14422450442267e-08	VSMC
1107	Adamts5	1.8014408922679e-12	-0.3859398088897	0.319	0.42	3.35626452638433e-08	VSMC
1108	Bmyc	2.19512475150261e-12	0.359077256987754	0.625	0.555	4.08973692452452e-08	VSMC
1109	Errfi1	2.65812760516711e-12	-0.310820927790221	0.518	0.613	4.95235754118685e-08	VSMC
1110	Osbpl3	3.14617463585541e-12	-0.250047885402951	0.435	0.535	5.86163796406221e-08	VSMC
1111	Ier3	4.84509162960509e-12	0.345971986926312	0.645	0.552	9.02689021511725e-08	VSMC
1112	Sat1	4.86794562035264e-12	0.27850587389003	0.838	0.822	9.069469485279e-08	VSMC
1113	Pnisr	8.88561988503952e-12	-0.336467040976319	0.773	0.843	1.65547984078171e-07	VSMC
1114	Btg2	1.11907141879283e-11	-0.409241156164758	0.901	0.884	2.08494196035292e-07	VSMC
1115	Crip1	1.55208085597339e-11	-0.465036591793336	0.951	0.95	2.89168184276403e-07	VSMC
1116	Pik3r1	1.88023438228385e-11	-0.262483553128557	0.416	0.522	3.50306467763304e-07	VSMC
1117	Creb5	4.78643372371479e-11	-0.263307072511362	0.64	0.743	8.91760467065302e-07	VSMC
1118	Ppp1r15a	1.40516447482429e-10	-0.251849619018973	0.5	0.585	2.61796193304514e-06	VSMC
1119	Sod3	1.60442891914526e-10	0.326437620815215	0.975	0.948	2.98921151925953e-06	VSMC
1120	Fus	1.61244015870327e-10	-0.26265774834399	0.853	0.898	3.00413725968006e-06	VSMC
1121	Fth1	1.74446226948729e-10	0.30640676895489	1	0.996	3.25010765428177e-06	VSMC
1122	Nktr	1.93454866445843e-10	-0.294902573321582	0.678	0.778	3.60425761675251e-06	VSMC
1123	Sema3c	2.41277413249706e-10	0.333895829156896	0.651	0.563	4.49523948625528e-06	VSMC
1124	Maged2	6.52741715149411e-10	0.311448107989887	0.55	0.484	1.21612308949487e-05	VSMC
1125	Uchl1	9.47843321526971e-10	0.304703190013341	0.465	0.376	1.7659268923369e-05	VSMC
1126	Ccdc42	9.50377981857572e-10	-0.312738701808329	0.263	0.344	1.77064921799884e-05	VSMC
1127	Luc7l2	1.15146860021783e-09	-0.28346081574692	0.895	0.931	2.14530114906585e-05	VSMC
1128	Zfp36	1.35827361350462e-09	-0.302238100315612	0.461	0.543	2.53059956932046e-05	VSMC
1129	Smoc1	1.4440274843491e-09	0.331067760802463	0.727	0.67	2.6903676060908e-05	VSMC
1130	Rbm5	1.57539842129888e-09	-0.263373599699976	0.637	0.721	2.93512479872194e-05	VSMC
1131	Palld	2.16844627077053e-09	-0.571010837328403	0.548	0.597	4.04003224707258e-05	VSMC
1132	Perp	2.89481354139583e-09	0.266758608663116	0.696	0.654	5.39332710897457e-05	VSMC
1133	Krit1	4.34613631209325e-08	-0.25766913561338	0.589	0.666	0.000809728656306093	VSMC
1134	Fam46a	5.25421318480661e-08	-0.280853747596682	0.46	0.539	0.000978912458461319	VSMC
1135	Anxa1	7.09376414159218e-08	0.287864836776729	0.868	0.837	0.00132163919722004	VSMC
1136	Olfml2b	1.10398022754309e-07	0.26191416715765	0.783	0.745	0.00205682556193553	VSMC
1137	Junb	4.84704051528012e-07	-0.415365058205746	0.736	0.741	0.0090305211840184	VSMC
1138	Lrrc17	2.14184017842215e-06	0.326300614627921	0.551	0.513	0.0399046243641831	VSMC
1139	H2-Q7	2.62609415448121e-36	-1.32248049130865	0.202	0.632	4.89267601921394e-32	Tcell
1140	S100a11	1.55293112482734e-29	-1.36840390075654	0.282	0.684	2.89326597866582e-25	Tcell
1141	H2-K1	5.13851731627079e-29	-1.49866895904215	0.432	0.758	9.57357161194411e-25	Tcell
1142	Ahnak	1.33579328036743e-27	-1.58873091957917	0.276	0.642	2.48871646065256e-23	Tcell
1143	H2-D1	1.49793621768502e-27	-1.3693681986631	0.584	0.837	2.79080496716896e-23	Tcell
1144	Il7r	6.53094982752128e-24	-1.24602037997413	0.205	0.558	1.21678126236549e-19	Tcell
1145	Shisa5	9.2561850245453e-24	-0.949347852951618	0.366	0.747	1.72451983192303e-19	Tcell
1146	Cd82	1.42799925259307e-23	-0.774104402670423	0.112	0.411	2.66050540750614e-19	Tcell
1147	Tmsb4x	2.62781997409512e-23	-0.824392731019311	1	1	4.89589139373662e-19	Tcell
1148	Samhd1	6.66522533856909e-23	-0.89517616904337	0.148	0.468	1.24179813282881e-18	Tcell
1149	B2m	8.78311184559604e-23	-1.01225194599809	0.664	0.868	1.636381567953e-18	Tcell
1150	Ccr2	1.05867583430806e-22	-1.53362675282065	0.101	0.368	1.97241894689934e-18	Tcell
1151	Gimap3	2.29116504557262e-22	-0.824237327024534	0.192	0.553	4.26866959640635e-18	Tcell
1152	Fxyd5	1.01851529797747e-21	-0.958234606102276	0.512	0.816	1.89759585166183e-17	Tcell
1153	Pyhin1	1.0525680218938e-21	-0.636231580176336	0.116	0.411	1.96103948159034e-17	Tcell
1154	Itgb7	1.07615305247078e-21	-0.840599496714781	0.153	0.474	2.0049807520583e-17	Tcell
1155	Hmgb1	1.66790801818536e-21	1.03456096883347	0.952	0.926	3.10747942868114e-17	Tcell
1156	H3f3b	1.08009542964265e-20	0.640748072544722	0.997	0.995	2.01232579496722e-16	Tcell
1157	Gpr183	2.07522700190623e-20	-1.06140900309323	0.122	0.4	3.8663554272515e-16	Tcell
1158	Rbm3	4.00401965230079e-20	0.992818336240568	0.838	0.758	7.45988901420161e-16	Tcell
1159	H3f3a	4.38782741056137e-20	0.586333407409727	0.996	0.995	8.17496124861688e-16	Tcell
1160	Lcp1	6.19136808143045e-20	-1.02644963451759	0.368	0.679	1.15351378725131e-15	Tcell
1161	Cd69	1.0293614872831e-19	-1.0221710555263	0.306	0.653	1.91780338695715e-15	Tcell
1162	Rhoh	1.21684781029311e-19	1.06619040294102	0.836	0.668	2.2671091553571e-15	Tcell
1163	Cd53	1.96025363052756e-19	-0.706650556682393	0.239	0.589	3.65214853903589e-15	Tcell
1164	AW112010	2.50485329608826e-19	-1.14293945054429	0.234	0.553	4.66679217594204e-15	Tcell
1165	Pde7a	1.74294425021311e-18	-0.653245899015598	0.148	0.426	3.24727943257204e-14	Tcell
1166	Rpl10	2.07403884510292e-18	-0.660941575272404	0.747	0.932	3.86414177231125e-14	Tcell
1167	Tagln2	6.78936600249426e-18	-1.1447465288324	0.471	0.737	1.26492677992471e-13	Tcell
1168	Ly6d	8.82785006739663e-18	1.69784454509184	0.519	0.163	1.64471674605667e-13	Tcell
1169	Gimap8	1.26865099464622e-17	-0.660974282799837	0.138	0.411	2.36362366812538e-13	Tcell
1170	Arpp21	2.23786913127236e-17	0.987781344882299	0.624	0.226	4.16937397847353e-13	Tcell
1171	Rplp1	4.83665278130619e-17	-0.688975188323871	0.966	1	9.01116779685156e-13	Tcell
1172	Pik3cd	5.68708963916846e-17	-0.609627513347502	0.12	0.368	1.05956167067348e-12	Tcell
1173	Smad7	8.67777460582205e-17	-0.684872777730628	0.166	0.453	1.61675618681071e-12	Tcell
1174	Dntt	1.09006890828632e-16	0.953860693548596	0.605	0.216	2.03090738302824e-12	Tcell
1175	Atp2b1	1.14840081110334e-16	-0.921884466524586	0.317	0.611	2.13958555116664e-12	Tcell
1176	Samsn1	1.23137597777938e-16	-0.794695885293076	0.164	0.432	2.29417658420077e-12	Tcell
1177	Cd8a	1.94751620262415e-16	0.995756150690015	0.689	0.389	3.62841743710906e-12	Tcell
1178	Runx3	2.04677113622287e-16	-0.556568324405397	0.168	0.442	3.81333930389683e-12	Tcell
1179	Ccnd2	2.12580079855065e-16	-0.80486699081567	0.264	0.563	3.96057946777972e-12	Tcell
1180	Stk10	2.26763158624716e-16	-0.589995064564992	0.12	0.363	4.22482440833707e-12	Tcell
1181	Mier1	2.42951289193723e-16	1.08412681090607	0.833	0.668	4.52642546896826e-12	Tcell
1182	Tpt1	2.44967739332117e-16	-0.365145905375005	1	1	4.56399395149668e-12	Tcell
1183	Prr13	2.77656662204835e-16	-0.72784839959277	0.159	0.421	5.17302127353828e-12	Tcell
1184	Tcf7	3.60356681079535e-16	0.776877723120055	0.837	0.632	6.71380532519282e-12	Tcell
1185	Smpdl3a	4.57297218616901e-16	-0.529400870234861	0.13	0.389	8.51990448005149e-12	Tcell
1186	Hcst	7.04484452714727e-16	-0.67135796850545	0.312	0.626	1.31252498385281e-11	Tcell
1187	Cd8b1	7.10156456907403e-16	0.938515091854433	0.734	0.4	1.32309249486418e-11	Tcell
1188	Cd24a	7.78888960964508e-16	1.01440213826233	0.661	0.316	1.45114802317297e-11	Tcell
1189	Gadd45b	8.48399390586665e-16	-1.00771682399211	0.234	0.516	1.58065290460201e-11	Tcell
1190	Sox4	1.00354625050212e-15	0.955786816016511	0.701	0.353	1.86970701931049e-11	Tcell
1191	Cnn2	1.08207834357515e-15	-0.631587188212591	0.29	0.6	2.01602016191487e-11	Tcell
1192	Satb1	1.44520478921736e-15	0.737026932452061	0.889	0.705	2.69256104279086e-11	Tcell
1193	Aqp11	1.79849623056544e-15	1.17131057688624	0.519	0.189	3.35077832716648e-11	Tcell
1194	Id2	1.90953908656173e-15	-0.723614185447007	0.257	0.563	3.55766227217317e-11	Tcell
1195	Gimap4	3.56019120550041e-15	-0.692848048863946	0.117	0.353	6.63299223496781e-11	Tcell
1196	Trbc2	3.57353871101569e-15	0.726160489136712	0.963	0.889	6.65785997249333e-11	Tcell
1197	Chd3	1.11545798330787e-14	-0.576673726584504	0.277	0.568	2.0782097687009e-10	Tcell
1198	Lck	1.24359169762865e-14	0.832181205526093	0.839	0.663	2.31693569185194e-10	Tcell
1199	B4galnt1	1.89311164032997e-14	-0.502663566861642	0.204	0.489	3.52705629709876e-10	Tcell
1200	Fosb	2.70106642024123e-14	-1.69877169371621	0.275	0.521	5.03235684755144e-10	Tcell
1201	Eef1a1	5.57475638316641e-14	-0.400373079001669	0.997	1	1.03863286174773e-09	Tcell
1202	Ptma	8.15369144464695e-14	0.721273840862981	0.996	1	1.51911425305217e-09	Tcell
1203	Rag1	9.16616470020956e-14	1.00900074226193	0.53	0.205	1.70774814529604e-09	Tcell
1204	Ssbp2	9.55233146690259e-14	0.893119619756773	0.658	0.405	1.77969487559862e-09	Tcell
1205	Ostf1	1.282541047236e-13	-0.549618402986485	0.315	0.605	2.38950222510539e-09	Tcell
1206	Ltb	1.70532225763028e-13	-0.793352037346912	0.484	0.747	3.17718589819098e-09	Tcell
1207	Tmsb10	2.00683356488358e-13	-0.623478824125821	0.77	0.895	3.73893161473461e-09	Tcell
1208	Macf1	2.0326040654814e-13	-0.63458298264587	0.465	0.742	3.78694463439839e-09	Tcell
1209	Myb	2.05045661273744e-13	0.918470000246119	0.532	0.221	3.82020571519113e-09	Tcell
1210	Rpl13	2.05114174264158e-13	-0.485280485383496	0.954	0.995	3.82148218071553e-09	Tcell
1211	Dock10	2.10568733101703e-13	-0.537627921558562	0.314	0.611	3.92310606641783e-09	Tcell
1212	Ppp3ca	2.13366633593858e-13	-0.575820117043811	0.185	0.432	3.97523375048718e-09	Tcell
1213	Marcks	2.1946299648504e-13	0.954994830025493	0.49	0.195	4.08881508751277e-09	Tcell
1214	Inpp4b	2.94220020804831e-13	-0.689058262036548	0.126	0.347	5.48161320761481e-09	Tcell
1215	Evl	3.71734334865384e-13	-0.524206548523212	0.132	0.353	6.92578239287696e-09	Tcell
1216	Fam65b	4.70230164832067e-13	-0.567811322980109	0.161	0.4	8.76085820098624e-09	Tcell
1217	Tes	7.83929745161874e-13	-0.457066442060479	0.22	0.505	1.46053950821109e-08	Tcell
1218	S100a10	8.57374941151594e-13	-0.832652558988455	0.65	0.837	1.59737525285954e-08	Tcell
1219	Klf6	1.71712339675737e-12	-0.869741830292318	0.45	0.711	3.19917260049865e-08	Tcell
1220	Anxa6	1.87465577914204e-12	-0.589221555560155	0.191	0.426	3.49267118211953e-08	Tcell
1221	Ldhb	2.4409759347425e-12	0.847215746649395	0.592	0.279	4.54778226401876e-08	Tcell
1222	Xrcc6	3.22142554090336e-12	1.07157061965218	0.449	0.211	6.00183792525705e-08	Tcell
1223	Rora	3.73731669861519e-12	-0.749749070380076	0.121	0.321	6.96299474118996e-08	Tcell
1224	Txn1	4.04467042780394e-12	0.774451094601718	0.766	0.679	7.53562547404152e-08	Tcell
1225	Tmem64	5.6989485407819e-12	-0.848063823924321	0.177	0.389	1.06177110263308e-07	Tcell
1226	Samd9l	5.75864606655684e-12	-0.498557783927571	0.16	0.389	1.0728933486602e-07	Tcell
1227	Stat4	5.85003670973621e-12	-0.542713937102284	0.126	0.332	1.08992033939095e-07	Tcell
1228	Ap3s1	6.40216527550085e-12	0.920145726473549	0.644	0.463	1.19278741247856e-07	Tcell
1229	Xist	8.28929375312061e-12	-0.853121734929294	0.318	0.584	1.5443783191439e-07	Tcell
1230	Stk17b	8.58870681724334e-12	-0.487287417275674	0.438	0.742	1.60016196712061e-07	Tcell
1231	Gimap6	9.27837682840347e-12	-0.518014839454095	0.398	0.711	1.72865438689985e-07	Tcell
1232	Dynll1	1.1469341188757e-11	0.683382965033683	0.862	0.9	2.13685295687731e-07	Tcell
1233	Sept11	1.26791449286271e-11	-0.728623295418398	0.252	0.474	2.36225149165251e-07	Tcell
1234	Rpl17	1.42011087294442e-11	-0.466597786834537	0.949	0.979	2.64580856738275e-07	Tcell
1235	Rps5	2.03804649933567e-11	-0.509091721772879	0.953	0.958	3.79708443291229e-07	Tcell
1236	Traf1	2.42681048331308e-11	-0.454598936478531	0.145	0.358	4.5213906114606e-07	Tcell
1237	Tmem176a	2.67200300249124e-11	-1.04550909097214	0.126	0.316	4.97820879394144e-07	Tcell
1238	Desi1	3.66798576352681e-11	1.06145202371875	0.462	0.232	6.8338242760268e-07	Tcell
1239	Gm26740	3.76964886801456e-11	-0.333437359792456	0.154	0.389	7.02323280599792e-07	Tcell
1240	Nfkb1	4.5945982536425e-11	-0.646700897711084	0.245	0.468	8.56019600636135e-07	Tcell
1241	Tmem176b	4.67922538968975e-11	-1.11507313077736	0.148	0.337	8.71786482353097e-07	Tcell
1242	Endou	4.80348928747687e-11	0.732825034075551	0.46	0.184	8.94938089149815e-07	Tcell
1243	C1galt1	5.09367648708166e-11	0.952728167775578	0.509	0.279	9.49002866308185e-07	Tcell
1244	mt-Nd2	5.70679194311645e-11	-0.49221117083132	0.899	0.968	1.06323240692203e-06	Tcell
1245	Rmnd5a	6.31918928754461e-11	0.858727595482118	0.609	0.395	1.17732815616244e-06	Tcell
1246	Stmn1	7.09762854329301e-11	1.35053402459999	0.559	0.353	1.32235917390092e-06	Tcell
1247	Cotl1	8.87149942224247e-11	-0.513325298267957	0.323	0.574	1.65284905735799e-06	Tcell
1248	Klk8	9.33634037628978e-11	-0.543241583333915	0.123	0.311	1.73945357550655e-06	Tcell
1249	Vasp	1.08902627951328e-10	-0.449972751365626	0.265	0.521	2.0289648613612e-06	Tcell
1250	Nfkbiz	1.50392234358263e-10	-0.657353607724265	0.123	0.311	2.8019577183288e-06	Tcell
1251	Rac2	1.75998617206578e-10	-0.516649654843962	0.708	0.889	3.27903023717576e-06	Tcell
1252	Esyt1	1.86146900685812e-10	-0.511495383756954	0.144	0.337	3.46810290667736e-06	Tcell
1253	Aldoa	2.05531906790459e-10	-0.534261106673941	0.387	0.647	3.82926495541303e-06	Tcell
1254	Ifi203	2.1091634211116e-10	-0.414541507676501	0.24	0.484	3.92958236987302e-06	Tcell
1255	Ccdc50	2.14552625972777e-10	-0.465526219502545	0.147	0.342	3.99732997449881e-06	Tcell
1256	Rps7	2.29755524076769e-10	-0.457472109003041	0.972	0.995	4.28057516907429e-06	Tcell
1257	Pbxip1	2.76018317764931e-10	-0.336859605513659	0.151	0.363	5.14249727827842e-06	Tcell
1258	Fos	3.63799333948623e-10	-1.11976179545974	0.601	0.763	6.77794539079679e-06	Tcell
1259	Clec2d	4.22585900005052e-10	-0.476602369179783	0.153	0.353	7.87319790299412e-06	Tcell
1260	Rpl12	4.85917563801047e-10	-0.492269607301187	0.926	0.974	9.0531301311773e-06	Tcell
1261	Bcl2	4.96132976741431e-10	-0.559922163907547	0.274	0.521	9.24345348966959e-06	Tcell
1262	Gm26917	7.33814619783214e-10	-0.580096216606401	0.355	0.584	1.36717001811811e-05	Tcell
1263	Dck	7.5006613310608e-10	0.800742552210077	0.437	0.195	1.39744821258994e-05	Tcell
1264	Marcksl1	7.9364395913354e-10	0.711119088159643	0.446	0.2	1.4786380602617e-05	Tcell
1265	Mndal	7.98172120407171e-10	-0.354015175022289	0.286	0.547	1.4870744775306e-05	Tcell
1266	Bin2	8.65442130972477e-10	-0.530709450617632	0.251	0.468	1.61240523421482e-05	Tcell
1267	Maf	8.67692165322616e-10	-0.702892589115325	0.132	0.316	1.61659727321257e-05	Tcell
1268	Tgfbr2	8.94681811439148e-10	-0.381023408033513	0.129	0.316	1.66688168289228e-05	Tcell
1269	Cyb5a	1.0117511201238e-09	0.73071541447008	0.711	0.6	1.88499351190265e-05	Tcell
1270	H2afv	1.07875987271634e-09	0.937214321901011	0.663	0.579	2.00983751885782e-05	Tcell
1271	Ccr9	1.13119582672539e-09	0.794446359436702	0.596	0.342	2.10753094477208e-05	Tcell
1272	Srgn	1.35912561707125e-09	-0.476797815702197	0.657	0.847	2.53218693716545e-05	Tcell
1273	Rpl5	1.40535957641263e-09	-0.430130818240172	0.843	0.958	2.61832542681438e-05	Tcell
1274	Il2rg	1.48206061590225e-09	-0.534108755439517	0.471	0.721	2.76122713348749e-05	Tcell
1275	Furin	1.7887643160365e-09	-0.871065341583012	0.136	0.316	3.3326467972076e-05	Tcell
1276	Ptpn18	1.89109438408517e-09	-0.455414070321357	0.634	0.811	3.52329794698908e-05	Tcell
1277	Tnfrsf18	1.97448086648429e-09	-0.323960008909572	0.14	0.332	3.67865530234689e-05	Tcell
1278	Tubb5	2.39816812504164e-09	0.700866567874183	0.831	0.826	4.46802703376508e-05	Tcell
1279	Rpl9	2.42730541665856e-09	-0.362905744318165	0.982	1	4.52231272177656e-05	Tcell
1280	Fcho2	2.65808335430418e-09	-0.353446913661844	0.117	0.289	4.95227509740411e-05	Tcell
1281	Eif4a2	3.11370145654182e-09	-0.463517454377498	0.366	0.595	5.80113718368307e-05	Tcell
1282	Arid5a	3.33045551907435e-09	-0.263118557805774	0.123	0.305	6.20497167758742e-05	Tcell
1283	Ctla2a	3.40189823651499e-09	-0.593747025008707	0.121	0.289	6.33807660445107e-05	Tcell
1284	Calr	3.45876532990921e-09	-0.501626494802618	0.5	0.747	6.44402568615386e-05	Tcell
1285	Adgre5	3.97114442252294e-09	-0.387964965536423	0.2	0.405	7.39863917360249e-05	Tcell
1286	Ier5	3.97355807597705e-09	-0.489096523985631	0.346	0.574	7.40313605135284e-05	Tcell
1287	Smarca2	4.52410284248223e-09	-0.345015102489309	0.178	0.379	8.42885600582864e-05	Tcell
1288	Ctsl	5.09370404855767e-09	0.849749073364226	0.532	0.342	9.4900800128678e-05	Tcell
1289	S100a4	6.26478087757594e-09	-1.33488211740778	0.243	0.416	0.000116719132530117	Tcell
1290	Cdc42ep3	6.50112457371713e-09	-0.46970586377824	0.227	0.437	0.000121122451932924	Tcell
1291	Cd52	7.83165223781719e-09	-0.562881434175441	0.747	0.868	0.000145911512842772	Tcell
1292	Icos	7.85384822802243e-09	-0.663378761677938	0.106	0.268	0.000146325046336286	Tcell
1293	Dok2	7.92381558670888e-09	-0.428947147921034	0.18	0.374	0.000147628608195973	Tcell
1294	Azi2	8.98931531303098e-09	-0.310099848274879	0.216	0.432	0.00016747993359708	Tcell
1295	Bcl11b	9.3992956887197e-09	0.576318176005648	0.84	0.784	0.000175118277976537	Tcell
1296	Gm20186	9.45087065190031e-09	-0.920848541901094	0.101	0.253	0.000176079171115555	Tcell
1297	Stk24	1.03603030908904e-08	-0.543156412197186	0.295	0.505	0.000193022806886379	Tcell
1298	Itgal	1.05958516875322e-08	-0.351008043753952	0.233	0.458	0.000197411312790413	Tcell
1299	Calm2	1.10776542529526e-08	0.622147567342064	0.83	0.832	0.00020638777638676	Tcell
1300	Anxa1	1.13934840455081e-08	-0.579505445224695	0.116	0.284	0.000212272001251862	Tcell
1301	Rftn1	1.16904366808017e-08	-0.370610964831648	0.123	0.284	0.000217804525800016	Tcell
1302	Ms4a4b	1.37349683910981e-08	-0.850423420718671	0.186	0.363	0.000255896196094549	Tcell
1303	Cdca7	1.4230177219776e-08	0.769278629651147	0.32	0.121	0.000265122431781646	Tcell
1304	Nfkbid	1.49972956152187e-08	-0.413478068621182	0.206	0.4	0.00027941461460714	Tcell
1305	Klf4	1.53410140851779e-08	-0.870179129247936	0.154	0.321	0.000285818433420949	Tcell
1306	Rplp0	1.88335359112898e-08	-0.402519564388521	0.943	0.984	0.00035088760756324	Tcell
1307	Rps6	1.9943750744525e-08	-0.405055527179434	0.764	0.926	0.000371572020121246	Tcell
1308	Cap1	2.119120520548e-08	-0.350628185486882	0.273	0.495	0.000394813344183298	Tcell
1309	Ccnd3	2.14282630795185e-08	0.620553617483464	0.796	0.758	0.000399229969434509	Tcell
1310	Kif1b	2.20232672517667e-08	-0.368752615654892	0.113	0.274	0.000410315492167666	Tcell
1311	Rpl23a	2.49687293399928e-08	-0.401773599178033	0.865	0.942	0.000465192396333406	Tcell
1312	Rpl23	2.50499621744382e-08	-0.361682014935167	0.988	1	0.000466705845271958	Tcell
1313	Ankrd44	2.65046073945159e-08	-0.400147004369203	0.336	0.563	0.000493807340367226	Tcell
1314	Rpl15	2.84669788030223e-08	-0.419529019509827	0.798	0.947	0.000530368282079109	Tcell
1315	Rps12	3.40249884055635e-08	-0.372552855490951	0.94	0.984	0.000633919558984053	Tcell
1316	Itgb2	3.45520704198134e-08	-0.542649043625327	0.229	0.426	0.000643739623991544	Tcell
1317	Rps18	3.49397505211633e-08	-0.469354126736726	0.851	0.958	0.000650962491959794	Tcell
1318	Ms4a6b	4.20012115530927e-08	-0.532530050553112	0.208	0.395	0.000782524572445669	Tcell
1319	Tspan32	4.78155901634674e-08	-0.329559877392234	0.155	0.342	0.000890852260335562	Tcell
1320	Rpl13a	4.91668267914493e-08	-0.350338433312395	0.956	0.984	0.000916027149951492	Tcell
1321	Pitpnc1	4.93397616836745e-08	-0.437965611561545	0.205	0.395	0.000919249099928539	Tcell
1322	Tcf12	5.49168914238797e-08	0.743852390521424	0.61	0.468	0.0010231566041183	Tcell
1323	Fam102a	5.56414576115754e-08	-0.328180779629436	0.117	0.279	0.00103665599676126	Tcell
1324	H2-Q2	6.01884262463515e-08	0.703015605062816	0.242	0.063	0.00112137056939578	Tcell
1325	Rexo2	6.43641278418871e-08	-0.489044360209267	0.267	0.453	0.0011991680658222	Tcell
1326	Rpl27a	6.86409561223097e-08	-0.339937901734711	0.985	0.984	0.00127884965351475	Tcell
1327	Laptm5	6.87187002632451e-08	-0.359415880332187	0.763	0.932	0.00128029810460452	Tcell
1328	Rps23	6.9341862051472e-08	-0.390594813409725	0.938	0.968	0.00129190823188098	Tcell
1329	Tubb2a	7.23432484135783e-08	0.72038770002247	0.427	0.226	0.00134782706119338	Tcell
1330	Pla2g16	7.40789680066794e-08	-0.413581143793018	0.122	0.274	0.00138016525293244	Tcell
1331	Mt1	7.74835218086948e-08	0.706667758622793	0.206	0.042	0.00144359549481779	Tcell
1332	Actr3	7.97270733656012e-08	-0.455501568121993	0.668	0.837	0.00148539510387452	Tcell
1333	Rps19	8.20613429562241e-08	-0.433403413824538	0.888	0.984	0.00152888488061741	Tcell
1334	4930523C07Rik	8.47967417143607e-08	-0.521002770547122	0.4	0.584	0.00157984809488025	Tcell
1335	Edem1	9.28884290454423e-08	0.769723141441901	0.482	0.3	0.00173060432154564	Tcell
1336	Tmem30a	1.01643567240344e-07	-0.294946823052923	0.276	0.495	0.00189372130125485	Tcell
1337	Rabac1	1.03950198769977e-07	-0.32601878382297	0.473	0.711	0.00193669615328344	Tcell
1338	Vim	1.31359381820975e-07	-0.824002796341614	0.641	0.8	0.00244735664270659	Tcell
1339	Uba52	1.36343921278107e-07	-0.43131326825439	0.513	0.716	0.00254022359733242	Tcell
1340	Tagln	1.40982066194511e-07	0.620508027235443	0.605	0.484	0.00262663687526994	Tcell
1341	Ly6a	1.42463592953503e-07	-0.575716527171606	0.16	0.321	0.00265423920031671	Tcell
1342	Tubb2b	1.46549700453424e-07	0.694297625937435	0.339	0.142	0.00273036746914774	Tcell
1343	Msn	1.56053776079085e-07	-0.372945745768404	0.754	0.9	0.00290743790212943	Tcell
1344	1700097N02Rik	1.57237192509596e-07	0.693285271323352	0.234	0.068	0.00292948613364628	Tcell
1345	Rps2	1.58183751872866e-07	-0.365561512177456	0.935	0.995	0.00294712148114336	Tcell
1346	Rpl3	1.64014239983065e-07	-0.402595578220658	0.815	0.932	0.00305574930512448	Tcell
1347	Themis	1.6637630150744e-07	0.535778082498518	0.616	0.405	0.00309975687338511	Tcell
1348	Capg	1.70364720756782e-07	-0.515415255005863	0.11	0.253	0.00317406511241961	Tcell
1349	Rapgef6	1.74481026734953e-07	-0.464778888045298	0.377	0.584	0.00325075600909891	Tcell
1350	Akna	1.86239521767641e-07	-0.361308260042043	0.174	0.347	0.00346982853005293	Tcell
1351	Slc1a5	1.92149895996084e-07	-0.323196490610899	0.202	0.384	0.00357994471230305	Tcell
1352	Kbtbd11	2.02253396625518e-07	-0.280190886074969	0.106	0.253	0.00376818303253002	Tcell
1353	Klf2	2.1524042730673e-07	-0.804140574830428	0.271	0.442	0.00401014440115169	Tcell
1354	Lonp2	2.16831961740313e-07	-0.36848940538464	0.17	0.342	0.00403979627918377	Tcell
1355	Ppib	2.17293261259125e-07	-0.39709929596464	0.593	0.811	0.00404839075051876	Tcell
1356	Srpk1	2.17862612289665e-07	-0.375732433056002	0.393	0.6	0.00405899832956876	Tcell
1357	Jak1	2.47040228044357e-07	-0.407602438849436	0.629	0.832	0.00460260648869442	Tcell
1358	Fyn	2.61525324105924e-07	-0.296610143673077	0.237	0.437	0.00487247831341747	Tcell
1359	Rpl27	2.67921121892784e-07	-0.335981929690347	0.893	0.968	0.00499163842198445	Tcell
1360	Arl6ip5	2.73266070807618e-07	-0.315131982569635	0.396	0.626	0.00509122016521672	Tcell
1361	Gm11808	3.00070040696522e-07	-0.385622740850403	0.435	0.632	0.00559060492821691	Tcell
1362	Myh9	3.04317863638857e-07	-0.395445306987571	0.526	0.721	0.00566974611745554	Tcell
1363	Rps15	3.06533209334743e-07	-0.35153373769816	0.937	0.984	0.00571102022311559	Tcell
1364	Sp100	3.10041818811976e-07	-0.360984011197893	0.407	0.642	0.00577638912628592	Tcell
1365	Galnt1	3.47721423809603e-07	-0.353483036302028	0.305	0.511	0.00647839784699671	Tcell
1366	Fmnl1	3.48493618868328e-07	-0.27852919936179	0.221	0.411	0.00649278461313582	Tcell
1367	Ftl1	3.56394425565175e-07	0.406215489564549	0.961	0.984	0.00663998454270478	Tcell
1368	Zfp36	3.61276871920047e-07	-0.654248759426854	0.531	0.705	0.00673094940074241	Tcell
1369	Cux1	3.62945069717131e-07	0.633448183629955	0.551	0.395	0.00676202959389986	Tcell
1370	Aip	3.96813910516839e-07	-0.299035905745321	0.139	0.289	0.00739303996683922	Tcell
1371	Eef1b2	4.01849138227463e-07	-0.416921018654781	0.775	0.932	0.00748685129431587	Tcell
1372	Trbc1	4.0593714784531e-07	1.1627504229268	0.672	0.647	0.00756301500150596	Tcell
1373	Rcsd1	4.10786613020087e-07	0.868203961029949	0.686	0.605	0.00765336538717724	Tcell
1374	Wdr89	4.32155492886087e-07	-0.354192734338341	0.394	0.605	0.00805148898796068	Tcell
1375	Rps21	4.40112032901738e-07	-0.36395425688617	0.975	1	0.00819972728499227	Tcell
1376	Myl6	4.46858578194233e-07	-0.371092745269049	0.86	0.953	0.00832542217033675	Tcell
1377	Hsph1	4.50681166942746e-07	-0.517669617231924	0.153	0.3	0.00839664082131031	Tcell
1378	Add3	5.22239900253513e-07	-0.358302121628607	0.179	0.342	0.00972985158162321	Tcell
1379	Glud1	5.62530763884535e-07	-0.440174617155598	0.253	0.432	0.0104805106619328	Tcell
1380	Fosl2	5.96209839056589e-07	-0.362205689831095	0.138	0.289	0.0111079855114633	Tcell
1381	Rbl2	6.56041275902283e-07	-0.311536819349295	0.163	0.326	0.0122227050113354	Tcell
1382	Utp14b	7.03431672187444e-07	0.781121628697282	0.398	0.216	0.0131056354845243	Tcell
1383	Junb	7.19474270004597e-07	-0.546581572372349	0.869	0.916	0.0134045251244556	Tcell
1384	Hspe1	8.39890336162238e-07	-0.446459104283406	0.481	0.695	0.0156479968530387	Tcell
1385	Ptms	8.4521289559377e-07	0.864546825345022	0.544	0.421	0.0157471614578075	Tcell
1386	Dock2	8.51114593887411e-07	-0.29850297248734	0.418	0.647	0.0158571159987164	Tcell
1387	Lat	8.85752165689153e-07	0.484904159613079	0.836	0.8	0.0165024485989546	Tcell
1388	Gpr171	9.29663478996133e-07	-0.403945263529805	0.121	0.258	0.017320560277177	Tcell
1389	Whsc1l1	9.4711521811021e-07	-0.305800396460626	0.501	0.753	0.0176457036286113	Tcell
1390	Rbm39	1.03320739596434e-06	0.350570404517861	0.966	0.963	0.0192496869942117	Tcell
1391	Rps3	1.04840403084958e-06	-0.328172129868443	0.973	1	0.0195328154987586	Tcell
1392	Cyba	1.10524206671679e-06	-0.472873597005648	0.652	0.821	0.0205917649450005	Tcell
1393	Dgkeos	1.11194932107104e-06	0.614473849979531	0.302	0.126	0.0207167278008746	Tcell
1394	Sh2d1a	1.17291170890953e-06	0.631271402407149	0.574	0.405	0.0218525180486935	Tcell
1395	Psme2	1.20770998187253e-06	-0.324205907981205	0.357	0.553	0.022500844672267	Tcell
1396	Rplp2	1.33305813691167e-06	-0.305530418749316	0.935	0.984	0.0248362061488013	Tcell
1397	Paxbp1	1.35788741795814e-06	-0.328256882794671	0.255	0.432	0.0252988004839782	Tcell
1398	Cd4	1.37790042435917e-06	0.708072371432218	0.469	0.279	0.0256716628062356	Tcell
1399	Ero1l	1.5061454529996e-06	-0.458753711032251	0.135	0.268	0.0280609959348356	Tcell
1400	Rps16	1.52800831706149e-06	-0.296996520071304	0.993	1	0.0284683229551727	Tcell
1401	Cers2	1.54324171241399e-06	-0.317439087741255	0.166	0.316	0.028752136343985	Tcell
1402	Rpl21	1.54533637311936e-06	-0.281806454344769	0.969	1	0.0287911619675868	Tcell
1403	Sh2d2a	1.565014633729e-06	-0.292086692426731	0.221	0.4	0.029157787641005	Tcell
1404	Ube2s	1.60176305978398e-06	0.815406607283768	0.658	0.647	0.0298424475668354	Tcell
1405	Plec	1.61829007632536e-06	-0.467262894286914	0.26	0.432	0.0301503624120177	Tcell
1406	Rpsa	1.63255564158812e-06	-0.340800416968357	0.977	1	0.0304161441584283	Tcell
1407	Sparc	1.68671415075112e-06	0.866926866880135	0.577	0.474	0.0314251713426442	Tcell
1408	Gm37065	1.88151708207829e-06	0.629439646630619	0.267	0.105	0.0350545447562006	Tcell
1409	Myo1g	2.06431114506965e-06	-0.288887261898578	0.111	0.242	0.0384601809437927	Tcell
1410	Gpi1	2.10697048209025e-06	-0.281787876236444	0.437	0.679	0.0392549670518235	Tcell
1411	Hdac7	2.51271152178877e-06	0.784420701036685	0.5	0.368	0.0468143283624466	Tcell
1412	Rps14	2.55500706881457e-06	-0.274414818210231	0.985	0.984	0.0476023366990842	Tcell
1413	Nr4a3	2.64803980618834e-06	-0.599773843299287	0.167	0.311	0.049335629629095	Tcell
1414	Rbm3	2.85293236182009e-164	1.18348467033395	0.937	0.697	5.315298283307e-160	Macro
1415	Ccl24	3.59535603044563e-121	-1.4130649278947	0.322	0.731	6.69850782032326e-117	Macro
1416	Rpl41	3.54671083274714e-117	0.633325112850057	1	0.987	6.60787695249119e-113	Macro
1417	Mgl2	5.43691340901213e-109	-1.19273103681408	0.639	0.897	1.01295133723305e-104	Macro
1418	Igfbp4	1.68223608409429e-102	-1.07979104229212	0.692	0.882	3.13417404827607e-98	Macro
1419	Trf	2.41400596808393e-99	-0.861586336406611	0.908	0.967	4.49753451913717e-95	Macro
1420	Txnip	1.3732373811808e-86	-0.972288229468943	0.869	0.952	2.55847856487795e-82	Macro
1421	Cd52	5.11263070268921e-85	1.22126808310922	0.846	0.567	9.52534226218026e-81	Macro
1422	Rpl39	2.56010592961897e-84	0.589833060506417	0.998	0.972	4.7697333574731e-80	Macro
1423	Malat1	3.04767803815486e-80	-0.646558092624203	1	1	5.67812895288632e-76	Macro
1424	Cfh	4.46782394425988e-77	-0.816967800704136	0.813	0.944	8.32400279055059e-73	Macro
1425	Rpl36	5.86914527822845e-77	0.541000725795043	0.993	0.969	1.09348045678674e-72	Macro
1426	Abca9	4.17711386977061e-76	-0.844344430190094	0.622	0.825	7.78238085076963e-72	Macro
1427	mt-Nd2	3.49587697806598e-75	-0.654034805312916	0.988	0.994	6.51316839783472e-71	Macro
1428	Rps27a	2.1547326909021e-71	0.494359702433916	0.998	0.992	4.01448247641971e-67	Macro
1429	Cd36	1.68821992212325e-68	-0.932809759116102	0.473	0.771	3.14532253690782e-64	Macro
1430	Atox1	2.18012253296647e-68	0.753602579854241	0.941	0.853	4.06178629116983e-64	Macro
1431	Sepp1	1.27979475262479e-66	-0.713481334935926	0.96	0.977	2.38438560361525e-62	Macro
1432	Rpl37	2.28100310373073e-62	0.451685158867999	0.998	0.989	4.24973688256073e-58	Macro
1433	Rpl38	5.604881448807e-62	0.46910583787985	0.994	0.961	1.04424546272723e-57	Macro
1434	Tspo	4.51998255252882e-61	0.670312863266028	0.935	0.833	8.42117949361645e-57	Macro
1435	Folr2	7.80241887516e-61	-1.02962506674575	0.587	0.805	1.45366866063106e-56	Macro
1436	Sema4a	3.18332775552028e-58	-0.718314843602176	0.386	0.656	5.93085794130984e-54	Macro
1437	Tmcc1	1.34621661396149e-57	-0.667329309800828	0.688	0.862	2.50813617347165e-53	Macro
1438	Mrpl52	1.46591601760024e-56	0.693155688964708	0.758	0.5	2.731148132391e-52	Macro
1439	Cd72	2.1104153867222e-56	1.11877752520609	0.495	0.203	3.93191490700213e-52	Macro
1440	Aldh2	4.02220200414767e-56	-0.655196562598806	0.724	0.86	7.49376455392752e-52	Macro
1441	Rps26	1.14745520135961e-55	0.501015936385702	0.992	0.962	2.13782378565309e-51	Macro
1442	Chp2	1.83405697591263e-55	-0.671888931816917	0.25	0.533	3.41703155182281e-51	Macro
1443	Fau	1.90387497354171e-54	0.384305909447496	1	0.992	3.54710946320556e-50	Macro
1444	Rpl19	5.94984709873666e-54	0.373201655002003	0.998	0.989	1.10851601296563e-49	Macro
1445	Gapdh	8.03318268830796e-54	0.602887847932654	0.954	0.887	1.49666226665866e-49	Macro
1446	Rps20	2.87963152576174e-53	0.42664374152418	0.999	0.985	5.3650414956467e-49	Macro
1447	Fxyd5	1.11680891009039e-52	0.660235208166394	0.935	0.824	2.08072668038941e-48	Macro
1448	Atp5e	1.96587398362972e-52	0.511237931379426	0.943	0.861	3.66261981890053e-48	Macro
1449	Lgals3	1.02782932738908e-51	1.19577718313318	0.582	0.283	1.9149488198586e-47	Macro
1450	Rps8	6.78006003047905e-51	0.338634675654429	1	0.995	1.26319298427855e-46	Macro
1451	Rpl18	3.41519115674423e-50	0.387915191469062	0.999	0.983	6.36284264413018e-46	Macro
1452	Rps16	5.53014281907828e-50	0.361365873788637	0.999	0.991	1.03032090862247e-45	Macro
1453	Wwp1	1.0252826265215e-49	-0.672749076823998	0.608	0.81	1.9102040614722e-45	Macro
1454	Lyve1	1.45571969098535e-49	-0.909128512446265	0.488	0.747	2.71215135627481e-45	Macro
1455	Pmepa1	9.03119221561232e-49	0.909608173314635	0.631	0.357	1.68260142169073e-44	Macro
1456	Fcer1g	4.21042575530824e-48	0.342959595016756	0.994	0.992	7.84444422471478e-44	Macro
1457	Rpl37a	1.71293069454165e-47	0.366019862989038	0.996	0.99	3.19136117700056e-43	Macro
1458	2010107E04Rik	2.60861932058613e-47	0.513722961016677	0.864	0.677	4.86011865618402e-43	Macro
1459	Timd4	1.78166760064347e-46	-0.755463118530674	0.228	0.477	3.31942490675884e-42	Macro
1460	Rps28	1.28102510333705e-45	0.393567980320744	0.992	0.972	2.38667787002727e-41	Macro
1461	Coro1a	2.4223225500166e-45	0.599011438659102	0.894	0.793	4.51302914293593e-41	Macro
1462	Dpep2	5.90985669120558e-45	0.691466393408041	0.397	0.136	1.10106540013851e-40	Macro
1463	Rpl24	7.82424780250476e-45	0.392542890081984	0.993	0.969	1.45773560808466e-40	Macro
1464	Rps21	1.29370341680182e-44	0.350909454293866	0.999	0.987	2.41029883584346e-40	Macro
1465	Lyz2	1.36369949916341e-44	-0.506779534401019	0.99	0.998	2.54070853689134e-40	Macro
1466	Cst3	1.80697091787898e-44	-0.34057163154906	0.999	1	3.36656751710032e-40	Macro
1467	Trem2	3.43542531089663e-44	0.673028446315941	0.782	0.603	6.40054089673151e-40	Macro
1468	Hpgd	5.18625567559333e-44	-0.64371156117749	0.758	0.889	9.66251294919793e-40	Macro
1469	Fxyd2	1.11090619194033e-43	-1.0045244522861	0.431	0.66	2.06972932620403e-39	Macro
1470	Rpl14	1.71801214778912e-43	0.391442721480078	0.989	0.963	3.20082843254591e-39	Macro
1471	Gm42418	4.36460228205561e-43	-0.500190180119723	0.999	1	8.13169051169781e-39	Macro
1472	Atp5g1	5.59522975655495e-43	0.527685325202034	0.826	0.63	1.04244725594375e-38	Macro
1473	Slamf9	6.98102875715597e-43	0.78940629389123	0.685	0.461	1.30063546774573e-38	Macro
1474	Rpsa	9.05205661263454e-43	0.39302960281756	0.999	0.991	1.68648866749994e-38	Macro
1475	Ccl12	1.34221485160166e-42	1.42853209695086	0.595	0.328	2.50068049001905e-38	Macro
1476	Rps13	1.87647714507566e-42	0.349711827317802	0.996	0.979	3.49606456899047e-38	Macro
1477	Siglech	3.03663241104101e-42	-0.653171738520984	0.123	0.336	5.6575498450105e-38	Macro
1478	Mpeg1	3.04435926205533e-42	0.624740630020306	0.711	0.456	5.67194574113529e-38	Macro
1479	Rpl36al	3.25304955770822e-42	0.427484880294288	0.961	0.872	6.06075663096618e-38	Macro
1480	Sec61g	1.01049060449427e-41	0.500843695617096	0.909	0.8	1.88264504523327e-37	Macro
1481	Kitl	1.23633430963274e-41	-0.562047633016316	0.224	0.457	2.30341445227676e-37	Macro
1482	Arpc2	1.60587524259598e-41	0.38827440146289	0.985	0.974	2.99190616448058e-37	Macro
1483	Rps10	1.70352914073344e-41	0.348324069378632	0.999	0.987	3.17384514210048e-37	Macro
1484	Rpl32	1.87676116112724e-41	0.385376310293315	0.997	0.979	3.49659371929616e-37	Macro
1485	Rps2	2.13277487606852e-41	0.37584980188352	0.997	0.979	3.97357287160325e-37	Macro
1486	Bank1	2.33741611070404e-41	-0.536892086985244	0.25	0.491	4.35483995585269e-37	Macro
1487	S100a6	2.50304940161363e-41	0.826796593627893	0.843	0.618	4.66343134014636e-37	Macro
1488	Atp5g2	2.68038272093996e-41	0.453493852841367	0.938	0.831	4.99382104738325e-37	Macro
1489	Rpl21	2.68304889185649e-41	0.33018792948512	0.997	0.993	4.99878839041782e-37	Macro
1490	AF251705	7.03319597836952e-41	0.614535616865737	0.712	0.471	1.31035474273003e-36	Macro
1491	Cox6c	8.31101292844204e-41	0.420698064013688	0.943	0.856	1.54842481869804e-36	Macro
1492	Actg1	3.08755761268027e-40	0.509465991583785	0.997	0.983	5.75242858818462e-36	Macro
1493	Lat2	3.14137536238077e-40	0.549007029264265	0.459	0.199	5.85269643765162e-36	Macro
1494	Pf4	3.26644529949775e-40	-0.585366596604165	0.873	0.923	6.08571423749427e-36	Macro
1495	Rps19	8.02048950214443e-40	0.387592799556587	0.994	0.966	1.49429739914453e-35	Macro
1496	Il1b	1.05003599181945e-39	1.42753376515641	0.345	0.106	1.95632205635881e-35	Macro
1497	Rpl8	1.4660422828228e-39	0.31595743077216	0.999	0.992	2.73138337712716e-35	Macro
1498	Tceb2	2.0637567061378e-39	0.420454812003269	0.933	0.832	3.84498511920533e-35	Macro
1499	Jund	2.77967837700784e-39	-0.490332257481133	0.992	0.993	5.17881878420331e-35	Macro
1500	Clec4n	4.54345964861966e-39	0.796197086070004	0.497	0.245	8.46491967134329e-35	Macro
1501	Rps24	1.49015713416904e-38	0.328642633777164	0.998	0.993	2.77631175667033e-34	Macro
1502	Hspa1b	1.81907682947225e-38	-1.08138782527519	0.695	0.828	3.38912204098975e-34	Macro
1503	Rpl10a	5.46448829775759e-38	0.37856050866071	0.988	0.967	1.01808881475522e-33	Macro
1504	Cxcl16	5.72962314829449e-38	0.671767813872705	0.781	0.605	1.06748608875875e-33	Macro
1505	F13a1	7.51320955911979e-38	-0.642535611224606	0.739	0.878	1.39978607295961e-33	Macro
1506	Cmah	1.04992652083034e-37	-0.573704921758774	0.243	0.463	1.956118100959e-33	Macro
1507	Rpl23	1.94127168654352e-37	0.298797747661906	1	0.994	3.61678327919923e-33	Macro
1508	Rps15a	1.3739636960049e-36	0.336524339447474	0.994	0.983	2.55983176202673e-32	Macro
1509	Rpl36a	3.25617476952195e-36	0.405904819549681	0.96	0.915	6.06657921309634e-32	Macro
1510	Rpl6	5.5706135455984e-36	0.320712796309665	0.996	0.979	1.03786100968044e-31	Macro
1511	Rplp2	6.7412084895677e-36	0.327898651039694	0.993	0.979	1.25595455369136e-31	Macro
1512	Ccr1	7.41697898568305e-36	0.668576024193356	0.463	0.221	1.38185735482261e-31	Macro
1513	Ahnak	8.40814479715573e-36	-0.56168546623663	0.912	0.961	1.56652145715808e-31	Macro
1514	Cd9	1.46243399622189e-35	0.628118981773451	0.556	0.301	2.72466077836101e-31	Macro
1515	Bcl2a1b	4.21187149388898e-35	0.56210338500323	0.552	0.298	7.84713778026457e-31	Macro
1516	Mrc1	4.37476930401506e-35	-0.49313789848573	0.901	0.931	8.15063269031045e-31	Macro
1517	Stab1	6.60374575579392e-35	-0.592880208086598	0.749	0.855	1.23034387176197e-30	Macro
1518	Cfl1	8.2679044050007e-35	0.343951519281847	0.991	0.979	1.54039326969568e-30	Macro
1519	Rpl34	9.92612061096288e-35	0.303224098230285	0.997	0.989	1.84933553102849e-30	Macro
1520	Fam43a	2.38185473731699e-34	-0.43172435047831	0.157	0.356	4.43763356109528e-30	Macro
1521	Rps25	2.62268411812815e-34	0.325724842028651	0.99	0.974	4.88632278048456e-30	Macro
1522	Irf7	2.65864109235602e-34	0.802496552040058	0.329	0.116	4.9533142191685e-30	Macro
1523	Efhd2	4.16533818040917e-34	0.453851083416285	0.867	0.74	7.76044156392032e-30	Macro
1524	Rps18	4.6740890871166e-34	0.3562942735613	0.984	0.961	8.70829537820694e-30	Macro
1525	Uqcrq	5.15320431829078e-34	0.441722430087817	0.844	0.676	9.60093496540756e-30	Macro
1526	Rps11	5.4429214715367e-34	0.319147202769985	0.997	0.995	1.014070699362e-29	Macro
1527	Ccr2	7.41845445342287e-34	1.05355438397103	0.288	0.079	1.38213224921721e-29	Macro
1528	Runx3	1.49673484164143e-33	0.518651638081	0.392	0.16	2.78856668346214e-29	Macro
1529	Serinc3	1.50374075796358e-33	-0.355834812034058	0.97	0.989	2.80161940616194e-29	Macro
1530	Dclre1c	3.03934136786178e-33	-0.509260832963095	0.339	0.543	5.66259690246327e-29	Macro
1531	Ifi30	4.6123288038586e-33	0.556105918879762	0.889	0.797	8.59322979446896e-29	Macro
1532	Hexa	5.90455114159682e-33	-0.42470821267463	0.898	0.932	1.1000769231909e-28	Macro
1533	Rpl12	1.12432099112442e-32	0.346082263984457	0.986	0.959	2.09472243856391e-28	Macro
1534	Blvrb	1.30452328601493e-32	-0.51067246617	0.774	0.848	2.43045733417443e-28	Macro
1535	Spp1	1.52489035387863e-32	0.650578310589261	0.19	0.023	2.84102321831128e-28	Macro
1536	Timm10b	2.39173831938879e-32	0.438601563498136	0.786	0.592	4.45604766285325e-28	Macro
1537	Lsp1	2.55038458754798e-32	0.651360158636408	0.674	0.475	4.75162152506064e-28	Macro
1538	Pkm	5.22793423123545e-32	0.49531416972183	0.798	0.63	9.74016426621477e-28	Macro
1539	Cd163	7.28101604515449e-32	-0.676543094713795	0.566	0.749	1.35652609937273e-27	Macro
1540	Pla2g2d	1.05617162245448e-31	-0.645150871239109	0.121	0.295	1.96775334979495e-27	Macro
1541	Cox7b	1.8333743338827e-31	0.436300936650652	0.792	0.611	3.41575972145685e-27	Macro
1542	F11r	2.17247411803811e-31	0.412976787251046	0.217	0.043	4.0475365293168e-27	Macro
1543	Lgals3bp	2.46404407179811e-31	0.583280219576289	0.597	0.378	4.59076051016707e-27	Macro
1544	Cox4i1	2.76839276163911e-31	0.30341151451889	0.983	0.968	5.15779255420982e-27	Macro
1545	Actr3	3.29507079450446e-31	0.391832491897449	0.962	0.922	6.13904639724125e-27	Macro
1546	Usmg5	4.7909640509539e-31	0.426332919440599	0.771	0.593	8.92604512333221e-27	Macro
1547	Eps15	6.96373044670617e-31	-0.491653615045288	0.654	0.786	1.29741261952583e-26	Macro
1548	Rpl30	6.98729788311054e-31	0.275145141115293	0.997	0.994	1.30180346860233e-26	Macro
1549	Colec12	8.07473811387155e-31	-0.617844303667742	0.2	0.39	1.50440445799541e-26	Macro
1550	Ninj1	1.02222347202947e-30	-0.562755648162562	0.698	0.828	1.90450455073811e-26	Macro
1551	9930111J21Rik2	1.27759628383233e-30	-0.447572326181726	0.37	0.571	2.38028963640802e-26	Macro
1552	Cox5a	2.02753813109142e-30	0.407903901386786	0.838	0.684	3.77750629203643e-26	Macro
1553	Gngt2	3.8541828984999e-30	0.258245561765694	0.288	0.086	7.18072815819516e-26	Macro
1554	Cox7c	3.90057617986967e-30	0.332062676007694	0.959	0.89	7.26716348071517e-26	Macro
1555	Atp2b1	3.93830287329887e-30	-0.384717007817264	0.929	0.959	7.33745208324313e-26	Macro
1556	Hsp90ab1	6.57816260330153e-30	-0.37184592285556	0.996	0.995	1.22557747462111e-25	Macro
1557	Basp1	6.81724331552298e-30	0.57104886827692	0.616	0.406	1.27012060211509e-25	Macro
1558	Lrp6	8.72105495244714e-30	-0.505188667073421	0.444	0.621	1.62481974819043e-25	Macro
1559	Rps4x	1.42875700284972e-29	0.293324796650658	0.999	0.993	2.66191717200931e-25	Macro
1560	Tyrobp	1.68400775309762e-29	0.282305487980932	0.992	0.985	3.13747484479617e-25	Macro
1561	Sh3bgrl3	1.69429457667853e-29	0.347186437370274	0.986	0.971	3.15664022580978e-25	Macro
1562	Smdt1	1.79134288664694e-29	0.396365059224512	0.882	0.756	3.33745093211191e-25	Macro
1563	Cyba	3.69549017503291e-29	0.350019050633967	0.983	0.96	6.88506774510382e-25	Macro
1564	Fn1	6.28579241161279e-29	0.628456567707769	0.353	0.145	1.17110598420758e-24	Macro
1565	Gas7	6.62740443936392e-29	-0.50290908501499	0.611	0.744	1.23475172109789e-24	Macro
1566	Rpl29	1.02246132565195e-28	0.311191881099173	0.991	0.963	1.90494769582215e-24	Macro
1567	Fcgr4	1.03118028528113e-28	0.526369864456623	0.332	0.128	1.92119198950727e-24	Macro
1568	Arhgef3	1.08414161971996e-28	-0.408713137335229	0.239	0.434	2.01986425170026e-24	Macro
1569	Ttc3	1.24806411942131e-28	-0.496448576943028	0.273	0.451	2.32526826089384e-24	Macro
1570	Rpl3	1.56965015851333e-28	0.304484462082991	0.99	0.976	2.92441521032618e-24	Macro
1571	Rps12	1.6346950257982e-28	0.270168276625336	0.997	0.987	3.04560030256462e-24	Macro
1572	Zeb2	1.94750122185189e-28	-0.436474950547913	0.926	0.952	3.62838952643226e-24	Macro
1573	Id2	2.0632364193301e-28	0.625154736200124	0.426	0.208	3.8440157728539e-24	Macro
1574	Ldha	2.32393443425168e-28	0.459217123256964	0.754	0.605	4.3297222444543e-24	Macro
1575	Myl12a	2.43728674719202e-28	0.413134833287387	0.884	0.774	4.54090893869344e-24	Macro
1576	Cox5b	3.73403086569873e-28	0.375011119052719	0.87	0.751	6.9568729058833e-24	Macro
1577	Havcr2	4.764354930181e-28	0.341451502222642	0.246	0.067	8.87646967042022e-24	Macro
1578	Selenbp1	6.01590003369588e-28	-0.486924752986886	0.319	0.514	1.12082233527788e-23	Macro
1579	Dynll1	7.20363700177341e-28	0.416624117397113	0.925	0.833	1.3421096098004e-23	Macro
1580	Gstm1	1.36454926342957e-27	-0.427821955036338	0.324	0.516	2.54229173269563e-23	Macro
1581	Tcn2	1.71065681780664e-27	-0.457789956254661	0.562	0.723	3.18712471725554e-23	Macro
1582	Hspa1a	2.00857843406874e-27	-0.823707190781183	0.801	0.864	3.74218248051348e-23	Macro
1583	Csf1r	2.97039650778448e-27	-0.312800561298851	0.961	0.976	5.53414573365327e-23	Macro
1584	Ucp2	3.11315331284062e-27	0.354165871143885	0.982	0.98	5.80011593715335e-23	Macro
1585	Pilra	3.52968686778135e-27	0.376731777998911	0.324	0.126	6.57615960336343e-23	Macro
1586	Uqcr10	4.01614119567812e-27	0.408698435689897	0.792	0.638	7.48247266166791e-23	Macro
1587	Reep5	5.03486945432515e-27	0.352094791862105	0.89	0.763	9.38046528035318e-23	Macro
1588	Ltc4s	5.95576347742782e-27	-0.613721558084093	0.544	0.721	1.10961829347958e-22	Macro
1589	Rpl11	7.09019622728963e-27	0.256432729468062	0.996	0.984	1.32097445910633e-22	Macro
1590	Actb	7.12447931645147e-27	0.371855897194243	1	1	1.32736174144807e-22	Macro
1591	Cd81	1.10299345315819e-26	-0.350737309077874	0.941	0.96	2.05498710257903e-22	Macro
1592	Nmt1	1.12664716903066e-26	0.407999140106475	0.619	0.42	2.09905634062102e-22	Macro
1593	Il6ra	1.76933015063955e-26	-0.447316231014925	0.623	0.752	3.29643900365654e-22	Macro
1594	Serpinf1	1.77413642313531e-26	-0.62937102011163	0.31	0.484	3.3053935699434e-22	Macro
1595	Rps27	2.34641131479678e-26	0.303446735175492	0.994	0.964	4.37159892059789e-22	Macro
1596	Rplp0	3.97104866029892e-26	0.331123085000941	0.983	0.974	7.39846075900291e-22	Macro
1597	Raph1	6.16011385296581e-26	-0.446165719042194	0.376	0.553	1.14769081194606e-21	Macro
1598	Dab2	6.77060924098167e-26	-0.4031908812922	0.925	0.925	1.26143220768729e-21	Macro
1599	Fcgrt	7.09788474422488e-26	-0.421005371312704	0.843	0.9	1.32240690669654e-21	Macro
1600	Nxpe5	7.25635121270815e-26	0.495852103206037	0.303	0.126	1.35193079443965e-21	Macro
1601	Adam33	1.18835218367047e-25	-0.443758304256129	0.183	0.357	2.21401895339645e-21	Macro
1602	Maf	1.69413942880599e-25	-0.410921394217881	0.858	0.922	3.15635116980845e-21	Macro
1603	Gas6	2.7133495514203e-25	-0.413119822507396	0.744	0.864	5.05524154925117e-21	Macro
1604	Stard8	2.97548942992653e-25	-0.460672119175528	0.524	0.68	5.54363435689611e-21	Macro
1605	Flna	3.08760692475416e-25	0.494667047035178	0.724	0.555	5.75252046150948e-21	Macro
1606	Grap	3.10184941323485e-25	-0.434804235130697	0.229	0.397	5.77905564179785e-21	Macro
1607	Pltp	5.44187347992858e-25	-0.501825840367087	0.823	0.899	1.01387544804549e-20	Macro
1608	Tbxas1	5.84609959193943e-25	-0.415523117460609	0.378	0.555	1.08918681497424e-20	Macro
1609	Ptafr	7.17602937053206e-25	-0.437730236559214	0.525	0.668	1.33696603202383e-20	Macro
1610	Cxcl2	7.53707449211922e-25	0.851208956382861	0.629	0.437	1.40423234862673e-20	Macro
1611	Ptpn1	7.86743431473949e-25	0.415403892271846	0.758	0.59	1.46578168717911e-20	Macro
1612	2010111I01Rik	1.54428668703147e-24	0.405570620380043	0.296	0.118	2.87716052660832e-20	Macro
1613	Cox8a	1.57268109693589e-24	0.293828533142767	0.97	0.931	2.93006215170125e-20	Macro
1614	Psmb3	1.63509649845864e-24	0.378068438090491	0.74	0.58	3.0463482862783e-20	Macro
1615	Nme1	1.65659057064686e-24	0.427908278692609	0.645	0.479	3.08639389217217e-20	Macro
1616	Ifi27l2a	1.88242582086382e-24	0.814899035401969	0.93	0.903	3.50714754685138e-20	Macro
1617	Ptms	2.21881722725816e-24	0.422882321938223	0.882	0.786	4.13387837610468e-20	Macro
1618	Rpl31	3.93698634848228e-24	0.317715038297586	0.92	0.87	7.33499926585733e-20	Macro
1619	Bola2	5.47940203731296e-24	0.368564409791924	0.583	0.392	1.02086739357178e-19	Macro
1620	Mctp1	5.784133130576e-24	-0.435399429965306	0.286	0.448	1.07764184355761e-19	Macro
1621	Ctss	6.1057304607859e-24	0.365865132703334	0.987	0.995	1.13755864214902e-19	Macro
1622	Arpc1b	1.11711665922335e-23	0.265440868569193	0.979	0.969	2.08130004779903e-19	Macro
1623	Rgs1	1.19761873328912e-23	0.702357026122358	0.215	0.062	2.23128346199096e-19	Macro
1624	Ctsz	1.27023730524719e-23	0.365809145704278	0.936	0.906	2.36657912340603e-19	Macro
1625	Dhrs3	1.3778908669349e-23	-0.402475580039781	0.797	0.844	2.56714847418641e-19	Macro
1626	Emb	1.69613258275873e-23	0.395727406963999	0.297	0.12	3.16006461493778e-19	Macro
1627	Ms4a7	2.55898189196352e-23	0.675862806128558	0.83	0.779	4.76763916291724e-19	Macro
1628	Ifi203	2.71741203466497e-23	-0.341960019649675	0.6	0.756	5.0628103617843e-19	Macro
1629	Rnase4	2.90089972893002e-23	-0.467057101031969	0.744	0.82	5.40466628496951e-19	Macro
1630	Ms4a6d	3.13079204734051e-23	0.463261380202647	0.851	0.738	5.83297866340011e-19	Macro
1631	Nr3c1	5.81626437923656e-23	-0.418281433186967	0.674	0.767	1.08362821649556e-18	Macro
1632	Itga6	8.45485969012606e-23	0.421220592023891	0.37	0.184	1.57522490886739e-18	Macro
1633	Ccl4	9.52602642351745e-23	0.776846489294196	0.463	0.26	1.77479398296554e-18	Macro
1634	Kctd12	1.0949874278871e-22	-0.421963758955871	0.926	0.946	2.04007107689646e-18	Macro
1635	Slc29a1	1.17051054689013e-22	-0.440408044335684	0.419	0.572	2.18077819991101e-18	Macro
1636	Ccl8	1.70063941269674e-22	2.1109298730468	0.332	0.167	3.1684612897953e-18	Macro
1637	Rnf150	2.1474186910557e-22	-0.462611884216867	0.407	0.564	4.00085576330588e-18	Macro
1638	Canx	2.31596707308487e-22	-0.350189715507047	0.879	0.902	4.31487825386443e-18	Macro
1639	Nes	2.48578535439866e-22	0.447939561673747	0.228	0.075	4.63126669378015e-18	Macro
1640	Myl6	2.53167642277376e-22	0.29986329299307	0.992	0.977	4.7167663432698e-18	Macro
1641	Hint1	2.91790098560793e-22	0.312635243959047	0.917	0.849	5.43634132628613e-18	Macro
1642	Gda	3.80490806652066e-22	0.515844762745577	0.501	0.307	7.08892421873465e-18	Macro
1643	Cacna1d	4.66037097112796e-22	0.265852162553975	0.203	0.057	8.68273715630849e-18	Macro
1644	Rps7	5.32481205607954e-22	0.265118753182514	0.994	0.975	9.9206573416818e-18	Macro
1645	Ndufa11	7.7183079572861e-22	0.348425519057257	0.667	0.486	1.43799795552197e-17	Macro
1646	Sptbn1	7.79791427908856e-22	-0.488639290652192	0.366	0.509	1.45282940933699e-17	Macro
1647	Ubc	9.33004121052498e-22	-0.378139537572377	0.987	0.987	1.73827997793291e-17	Macro
1648	Bmp2	1.01705577602667e-21	-0.399919141720179	0.114	0.255	1.89487661631529e-17	Macro
1649	Atp5g3	1.16020720926434e-21	0.353560712476639	0.679	0.514	2.16158205158038e-17	Macro
1650	Ly86	1.38006776732113e-21	0.416685205806006	0.89	0.81	2.571204257296e-17	Macro
1651	Tuba1c	1.88241117958752e-21	0.415078888196156	0.65	0.469	3.5071202686895e-17	Macro
1652	Srsf5	2.2431504833629e-21	-0.345790022714671	0.716	0.82	4.17921366555342e-17	Macro
1653	Aprt	2.33511375092395e-21	0.472056779155015	0.555	0.389	4.35055042934641e-17	Macro
1654	Zcchc11	2.9711343829881e-21	-0.423014626678468	0.423	0.582	5.53552046894513e-17	Macro
1655	Ssr4	3.33229828831821e-21	0.343263631482878	0.844	0.732	6.20840494096566e-17	Macro
1656	Serpinb8	4.02513169365129e-21	-0.431290622485926	0.348	0.491	7.49922285844171e-17	Macro
1657	Dcn	4.03950598312008e-21	-1.01079404146903	0.521	0.66	7.52600359715102e-17	Macro
1658	Lmna	6.1689200095972e-21	0.586701989733147	0.691	0.534	1.14933148698805e-16	Macro
1659	Atp5l	6.37545195016904e-21	0.301283464304777	0.928	0.852	1.18781045283599e-16	Macro
1660	Jun	7.86100730403665e-21	-0.493579764339853	0.969	0.968	1.46458427081507e-16	Macro
1661	Tmod1	8.27361959445356e-21	-0.336177642479066	0.183	0.338	1.54145806664264e-16	Macro
1662	Dse	1.04568837783348e-20	-0.450205790133482	0.478	0.601	1.94822201674156e-16	Macro
1663	Abca1	1.32585358839683e-20	-0.433824808501647	0.576	0.71	2.47019782054213e-16	Macro
1664	Cstb	1.36165534947819e-20	0.473371368123383	0.818	0.695	2.53690008161281e-16	Macro
1665	Ppp1r10	1.50766946719233e-20	-0.397328361026341	0.749	0.821	2.80893898432603e-16	Macro
1666	Zbtb20	1.69528332425774e-20	-0.561062933173119	0.531	0.648	3.1584823614246e-16	Macro
1667	Fgl2	2.21914142985441e-20	0.444261465871697	0.423	0.241	4.13448239796176e-16	Macro
1668	Ypel3	2.92369178056124e-20	-0.358962423214252	0.724	0.817	5.44713015636365e-16	Macro
1669	Lilrb4a	3.53878027187174e-20	0.392567215323692	0.753	0.609	6.59310152452425e-16	Macro
1670	Klhl9	3.75428993773346e-20	-0.375642145195604	0.461	0.601	6.99461758299121e-16	Macro
1671	Ccdc50	3.94447786495167e-20	-0.340189037587558	0.687	0.78	7.34895671019145e-16	Macro
1672	Ogt	5.68186009903778e-20	-0.380507486220393	0.421	0.563	1.05858735505173e-15	Macro
1673	Tcf4	7.42366343966109e-20	-0.389823830749698	0.788	0.867	1.38310273544326e-15	Macro
1674	2410015M20Rik	1.0778275951532e-19	0.334764475427663	0.617	0.433	2.00810059252992e-15	Macro
1675	Hsp90b1	1.08954696835814e-19	-0.339639121378175	0.945	0.96	2.02993495674806e-15	Macro
1676	Scimp	1.1381529664427e-19	0.407243025629274	0.313	0.151	2.1204927917794e-15	Macro
1677	Syk	1.32841414892399e-19	-0.416759658499062	0.538	0.652	2.47496840086028e-15	Macro
1678	Il1rn	1.47121856140469e-19	0.28023056578568	0.129	0.021	2.74102730175308e-15	Macro
1679	Abracl	1.54924007117002e-19	0.350835635818704	0.731	0.59	2.88638917659687e-15	Macro
1680	Arpc3	1.62174320983128e-19	0.257237966289503	0.951	0.905	3.02146977423665e-15	Macro
1681	S100a4	1.71037804693241e-19	0.404907613394805	0.659	0.457	3.18660533923977e-15	Macro
1682	Pkib	1.75551701391788e-19	0.273311215344354	0.201	0.067	3.2707037486304e-15	Macro
1683	Ctsh	2.0363512072875e-19	-0.280315196243797	0.945	0.969	3.79392593429734e-15	Macro
1684	Mef2c	2.39657644728008e-19	-0.343529145851329	0.896	0.94	4.46506157892753e-15	Macro
1685	Timp2	2.46381590635469e-19	-0.318142463707859	0.917	0.929	4.59033541512943e-15	Macro
1686	Tlr13	3.10364780013111e-19	0.271712355840182	0.304	0.141	5.78240621642427e-15	Macro
1687	Btf3	3.13471245383152e-19	0.263368649159464	0.954	0.906	5.84028277273351e-15	Macro
1688	Rnaset2b	3.36195075071657e-19	-0.360536589683692	0.476	0.607	6.26365044366004e-15	Macro
1689	Serpinb6a	3.67109178585628e-19	-0.430757487841763	0.661	0.766	6.83961110622883e-15	Macro
1690	Zfp36l2	3.71195049718623e-19	-0.291860069312056	0.956	0.978	6.91573497130767e-15	Macro
1691	Sec61b	4.41251252365757e-19	0.316661472823582	0.874	0.767	8.22095208282642e-15	Macro
1692	St3gal6	5.16685539460605e-19	-0.38548077688253	0.462	0.601	9.62636828569052e-15	Macro
1693	Prcp	5.49347394969771e-19	-0.341749402961359	0.638	0.745	1.02348913156818e-14	Macro
1694	Taf10	6.91160870563513e-19	0.320055878000045	0.701	0.548	1.28770181794688e-14	Macro
1695	Ctsc	6.95317867567288e-19	-0.297414356711472	0.968	0.972	1.29544671906461e-14	Macro
1696	Scpep1	6.98609771202256e-19	-0.337780062928844	0.637	0.737	1.30157986472692e-14	Macro
1697	Add3	9.68940782538746e-19	-0.404643726834576	0.362	0.506	1.80523357194794e-14	Macro
1698	Arpp19	9.88201465424233e-19	0.305354281583502	0.703	0.551	1.84111815023189e-14	Macro
1699	Ckb	9.96112119973422e-19	0.465350992734065	0.705	0.587	1.85585649072248e-14	Macro
1700	Bcl2a1a	1.06236705478946e-18	0.316428853920701	0.172	0.049	1.97929605977824e-14	Macro
1701	Hexb	1.06587422644673e-18	0.620704771241339	0.708	0.601	1.98583027129291e-14	Macro
1702	Mrfap1	1.09798739220366e-18	-0.287523439617101	0.87	0.9	2.04566031041464e-14	Macro
1703	Eif3f	1.09907685587582e-18	0.264242514142803	0.931	0.851	2.04769009018224e-14	Macro
1704	Eif3i	1.11755031854762e-18	0.302366979077393	0.681	0.523	2.08210799848607e-14	Macro
1705	Cirbp	1.20856330043473e-18	0.3320281839805	0.406	0.232	2.25167428503995e-14	Macro
1706	Atp5j2	1.28190068175106e-18	0.290779316436034	0.894	0.801	2.38830916017041e-14	Macro
1707	Slc15a3	1.50668696348309e-18	0.350430963468061	0.554	0.372	2.80710848166535e-14	Macro
1708	Uqcr11	1.59868489443955e-18	0.289348524119206	0.828	0.709	2.97850982683033e-14	Macro
1709	Cox6b1	1.99187031115665e-18	0.260400358891862	0.941	0.884	3.71105357671595e-14	Macro
1710	Sfrp2	2.16725824925025e-18	-0.433430318012885	0.101	0.22	4.03781884417814e-14	Macro
1711	Cltc	2.25400754118638e-18	-0.321218123390864	0.929	0.957	4.19944144998434e-14	Macro
1712	Clic4	2.32069448149119e-18	0.430694719113511	0.593	0.441	4.32368588846623e-14	Macro
1713	Axl	2.33615655305623e-18	0.430208787021733	0.432	0.269	4.35249327399906e-14	Macro
1714	Mrpl33	2.35074612119419e-18	0.30802601915893	0.728	0.572	4.3796750983969e-14	Macro
1715	Plekhg5	3.07891092284516e-18	-0.300969901026788	0.144	0.276	5.73631894035282e-14	Macro
1716	Rpl22l1	3.16105418697472e-18	0.356384726545498	0.836	0.732	5.8893600557526e-14	Macro
1717	Ndufc1	3.19316559395222e-18	0.320533875219969	0.667	0.513	5.94918681809239e-14	Macro
1718	Cyp27a1	3.65558466311458e-18	-0.332781751427415	0.227	0.371	6.81071978584878e-14	Macro
1719	Ch25h	3.87243553292136e-18	0.356898038355519	0.172	0.052	7.21473464138579e-14	Macro
1720	Wfdc17	4.28051796937387e-18	0.649712596881863	0.883	0.771	7.97503302874046e-14	Macro
1721	Rb1cc1	4.96997886020604e-18	-0.371727803265524	0.35	0.49	9.25956761444987e-14	Macro
1722	Dok2	5.19434278840002e-18	-0.365573865121511	0.464	0.606	9.67758004906807e-14	Macro
1723	mt-Nd4	5.41369475027762e-18	-0.264421198640666	0.998	1	1.00862546892422e-13	Macro
1724	Cox7a2	5.58523392916193e-18	0.29246541825356	0.883	0.778	1.04058493334216e-13	Macro
1725	Atp5o	5.68421348697998e-18	0.314924900331575	0.675	0.514	1.05902581475924e-13	Macro
1726	Pla2g7	6.1187994045146e-18	-0.391467604590576	0.724	0.801	1.13999351705511e-13	Macro
1727	Cycs	6.38184973606686e-18	0.339125289151789	0.576	0.407	1.18900242432662e-13	Macro
1728	Tpm4	6.60571869135156e-18	0.401838073361357	0.708	0.586	1.23071144938571e-13	Macro
1729	Slfn2	9.34600188571972e-18	0.378595531263	0.815	0.703	1.74125361132844e-13	Macro
1730	Clec4d	9.53751983018744e-18	0.3203077019754	0.143	0.034	1.77693531956222e-13	Macro
1731	Atp5k	9.88330255877828e-18	0.320731469831806	0.67	0.513	1.84135809972598e-13	Macro
1732	Anp32a	1.06880203660505e-17	-0.310631204353003	0.768	0.821	1.99128507439887e-13	Macro
1733	Eif5a	1.08823670718469e-17	0.304323185757942	0.92	0.866	2.02749380915579e-13	Macro
1734	Mrpl54	1.11379628991643e-17	0.287147115634396	0.464	0.293	2.0751138677433e-13	Macro
1735	Usp24	1.16820873437894e-17	-0.359197722407448	0.28	0.418	2.1764896930214e-13	Macro
1736	H2afz	1.29704403749984e-17	0.41216056037736	0.948	0.932	2.41652274626595e-13	Macro
1737	Psme1	1.59351351023873e-17	0.375217358480704	0.798	0.702	2.96887502092577e-13	Macro
1738	Rpl35	2.15051231355917e-17	0.286365596145161	0.726	0.572	4.00661949139208e-13	Macro
1739	H3f3b	2.43309580392804e-17	0.253993778356544	0.998	0.999	4.53310079229832e-13	Macro
1740	Eif4a2	2.46363642843633e-17	-0.36779636939576	0.481	0.589	4.59000102981973e-13	Macro
1741	Svbp	2.47738971554508e-17	0.292016076243423	0.441	0.27	4.61562477903204e-13	Macro
1742	Nav1	2.49408248282944e-17	-0.365699577499305	0.467	0.599	4.64672507375953e-13	Macro
1743	Psd3	2.51921612138497e-17	-0.350486920822895	0.263	0.408	4.69355155575233e-13	Macro
1744	Lgmn	2.52485404295648e-17	0.327086142409151	0.951	0.945	4.70405556743222e-13	Macro
1745	Metrnl	2.57656902355572e-17	0.375355642978239	0.742	0.62	4.80040574778666e-13	Macro
1746	Mycbp2	3.03939823583861e-17	-0.353305784986073	0.616	0.718	5.66270285319091e-13	Macro
1747	Cytip	3.11014092533303e-17	0.28763975580877	0.365	0.191	5.79450355798797e-13	Macro
1748	Sdc3	3.14077596243926e-17	0.369337580528435	0.59	0.424	5.85157969562059e-13	Macro
1749	Glul	3.62232258201328e-17	-0.309467160681832	0.804	0.856	6.74874920254895e-13	Macro
1750	Ndufa2	3.76885057727415e-17	0.285686788198076	0.861	0.775	7.02174551051947e-13	Macro
1751	Slc25a37	3.95329924075881e-17	-0.326674702712447	0.215	0.349	7.36539181545774e-13	Macro
1752	Fer	4.80560452078065e-17	-0.311396092866702	0.228	0.367	8.95332178266644e-13	Macro
1753	Mmp14	5.18737745903086e-17	0.254119777966657	0.131	0.03	9.6646029439204e-13	Macro
1754	Alcam	6.16844000754253e-17	0.278098568005857	0.358	0.194	1.14924205780525e-12	Macro
1755	Atp5c1	6.34367966800258e-17	0.283987459923909	0.858	0.749	1.18189095894556e-12	Macro
1756	Mrpl20	6.95510226644408e-17	0.307626565757455	0.587	0.424	1.2958051032612e-12	Macro
1757	Rnaset2a	8.1602057767333e-17	-0.393169045916386	0.565	0.651	1.52032793826318e-12	Macro
1758	St8sia4	8.35400019340601e-17	-0.433344389121086	0.464	0.585	1.55643377603347e-12	Macro
1759	Vdac2	8.64212067612759e-17	0.318504002287277	0.802	0.695	1.61011350316933e-12	Macro
1760	Hsp90aa1	8.90167247101395e-17	-0.434755498775464	0.904	0.928	1.65847059807461e-12	Macro
1761	Slc25a5	9.24022084674858e-17	0.288902515837727	0.871	0.786	1.72154554595773e-12	Macro
1762	Ccdc86	9.86706291252207e-17	0.25663610686843	0.281	0.133	1.83833249123199e-12	Macro
1763	Psmb8	1.08439460492597e-16	0.375907913509457	0.815	0.73	2.02033558843757e-12	Macro
1764	Rhobtb1	1.08727004523839e-16	-0.263610983819421	0.124	0.244	2.02569282128364e-12	Macro
1765	Ssh2	1.13643554697162e-16	-0.377798146720464	0.728	0.809	2.11729306756282e-12	Macro
1766	Cx3cr1	1.14616881617148e-16	0.496714110947776	0.565	0.414	2.13542712140909e-12	Macro
1767	Pdlim7	1.35716568825347e-16	0.272997103800979	0.224	0.095	2.52853539378504e-12	Macro
1768	Nr4a1	1.37068729192711e-16	0.338915543261707	0.608	0.425	2.5537274935894e-12	Macro
1769	Lilr4b	1.55122231823159e-16	0.327091425231708	0.603	0.429	2.89008230109728e-12	Macro
1770	Hspb1	1.67164527151771e-16	-0.475369669570801	0.127	0.244	3.11444230536464e-12	Macro
1771	Prelid1	1.82499159642133e-16	0.291031630787394	0.668	0.515	3.40014184329258e-12	Macro
1772	Lifr	1.87065464301479e-16	-0.37734017666328	0.638	0.732	3.48521666540086e-12	Macro
1773	Rnasel	2.07586374239481e-16	-0.328591069912441	0.385	0.538	3.86754173845576e-12	Macro
1774	Sesn1	2.0947072130443e-16	-0.338797141595959	0.267	0.401	3.90264900862284e-12	Macro
1775	Clec10a	2.14333292547909e-16	-0.430925905669771	0.35	0.501	3.9932435734601e-12	Macro
1776	Psmb6	2.22774971586968e-16	0.293796860390508	0.693	0.533	4.15052049563681e-12	Macro
1777	Cbr2	2.23630955269767e-16	-0.302015457211254	0.705	0.852	4.16646832763104e-12	Macro
1778	Plek	2.41899531701995e-16	0.340382025119711	0.788	0.664	4.50683017513986e-12	Macro
1779	Ighm	2.62950499784387e-16	-0.376680058642825	0.621	0.732	4.89903076148291e-12	Macro
1780	Adrb2	3.77872739895429e-16	-0.377075560194509	0.41	0.544	7.04014701699173e-12	Macro
1781	Cxcl10	3.85114088923533e-16	0.691447454348425	0.187	0.068	7.17506059073435e-12	Macro
1782	Erh	4.10818511682914e-16	0.291023055327765	0.714	0.582	7.65395969116438e-12	Macro
1783	Itsn1	4.70577880852334e-16	-0.315225371080914	0.441	0.583	8.76733649815984e-12	Macro
1784	Klf2	4.9898133766771e-16	-0.367953253858491	0.754	0.829	9.2965213020871e-12	Macro
1785	Sult1a1	5.07436006694429e-16	-0.278568107372092	0.392	0.543	9.45404024072391e-12	Macro
1786	Prdx1	5.16899248500605e-16	0.388314468184649	0.964	0.913	9.63034989881477e-12	Macro
1787	Phlda1	5.27327674525004e-16	0.373124946132768	0.422	0.261	9.82464190407535e-12	Macro
1788	Plp2	5.40469771534201e-16	0.307730743408294	0.306	0.162	1.00694923134537e-11	Macro
1789	Tfrc	5.77816275236187e-16	-0.393834053587508	0.168	0.287	1.07652950239254e-11	Macro
1790	Rps27l	7.64118890802063e-16	0.276706134849282	0.85	0.755	1.42362990545332e-11	Macro
1791	Olfm1	1.01336805664076e-15	0.372814610325606	0.284	0.147	1.8880060263274e-11	Macro
1792	Eif3k	1.04169404307359e-15	0.269521481377069	0.842	0.743	1.94078017165041e-11	Macro
1793	Slc9a9	1.10113380001625e-15	-0.333684239124145	0.416	0.548	2.05152238281028e-11	Macro
1794	Evi5	1.11431486095264e-15	-0.360350180757354	0.336	0.456	2.07608001744086e-11	Macro
1795	Ndufv3	1.18179643545282e-15	0.298743173312898	0.693	0.555	2.20180493889215e-11	Macro
1796	Msrb1	1.18731904792816e-15	0.250126177766232	0.493	0.325	2.21209411819495e-11	Macro
1797	1110008F13Rik	1.22345597461786e-15	0.296080369826594	0.718	0.56	2.27942082631054e-11	Macro
1798	Cd69	1.29626983565468e-15	0.582876904896682	0.117	0.025	2.41508033080824e-11	Macro
1799	Ranbp1	1.30287296862745e-15	0.320252522593478	0.645	0.493	2.4273826278498e-11	Macro
1800	Sgk1	1.3584956426546e-15	0.313335531857701	0.38	0.226	2.53101323182978e-11	Macro
1801	Pros1	1.54737814752666e-15	-0.332909899725988	0.446	0.569	2.88292022665693e-11	Macro
1802	Vasp	1.69280454881486e-15	0.287815263466383	0.521	0.353	3.15386415489696e-11	Macro
1803	Mxra7	1.75459688538163e-15	-0.260438437629036	0.132	0.247	3.26898945715451e-11	Macro
1804	Arl4c	1.76799537430621e-15	0.310044069822413	0.586	0.42	3.2939521818699e-11	Macro
1805	Ppp1r9a	1.88104571410041e-15	-0.305547122330033	0.141	0.261	3.50457626994047e-11	Macro
1806	Nsa2	1.88703628828207e-15	0.286706496889465	0.824	0.689	3.51573730869833e-11	Macro
1807	Anxa3	1.89267805325814e-15	0.326303114277908	0.628	0.484	3.52624848102524e-11	Macro
1808	Ophn1	1.89285427389987e-15	-0.374338870372095	0.436	0.557	3.52657679770285e-11	Macro
1809	Lgals1	2.02477339156595e-15	0.376894639136653	0.922	0.891	3.77235530582653e-11	Macro
1810	Rps12-ps3	2.04284669889102e-15	0.279477851821535	0.539	0.374	3.80602768470387e-11	Macro
1811	Ms4a4c	2.0573435137391e-15	0.584267433141009	0.172	0.061	3.83303670044732e-11	Macro
1812	Aplp2	2.06345210738136e-15	-0.302097166184622	0.8	0.855	3.84441762126221e-11	Macro
1813	Arhgdia	2.06537929378566e-15	0.251989281757395	0.908	0.859	3.84800816225207e-11	Macro
1814	Ndufa12	2.11547681647583e-15	0.280522734251524	0.564	0.407	3.94134485677611e-11	Macro
1815	Gm2a	2.15947909215422e-15	0.368608062888365	0.773	0.679	4.02332549659253e-11	Macro
1816	Dusp2	2.59916707965997e-15	0.468127658517602	0.265	0.131	4.84250818611448e-11	Macro
1817	Fam96a	2.70121095932807e-15	0.253756172796529	0.511	0.347	5.03262613832413e-11	Macro
1818	Zcchc6	3.58470582996022e-15	-0.364273241616545	0.541	0.645	6.67866543179889e-11	Macro
1819	Sdc4	3.71888069174533e-15	0.414918468022196	0.676	0.523	6.92864661679072e-11	Macro
1820	Mrpl30	3.99795752739995e-15	0.267087189023768	0.571	0.411	7.44859466929885e-11	Macro
1821	Psmd8	4.19322477037633e-15	0.303481752843866	0.689	0.549	7.81239706968814e-11	Macro
1822	Ednrb	4.27502399854446e-15	-0.53978497022175	0.193	0.325	7.96479721168818e-11	Macro
1823	Mxd4	4.59211039355568e-15	-0.331433853606324	0.584	0.685	8.55556087423358e-11	Macro
1824	Dnaja1	5.14054766101089e-15	-0.368764180314526	0.891	0.913	9.57735434722938e-11	Macro
1825	Ralbp1	5.15609645492033e-15	-0.336564008800678	0.66	0.732	9.60632330516207e-11	Macro
1826	Sub1	5.90789458817155e-15	0.310556227924903	0.869	0.785	1.10069984072224e-10	Macro
1827	Tmem14c	6.50123055942682e-15	0.294284250995011	0.743	0.606	1.21124426552681e-10	Macro
1828	Marcks	6.60030760491078e-15	-0.284757298886325	0.928	0.948	1.22970330987093e-10	Macro
1829	Ptp4a2	6.60306972489301e-15	-0.260516541817893	0.898	0.921	1.23021792044482e-10	Macro
1830	Gm9843	6.70835815797395e-15	0.276490323479696	0.619	0.46	1.24983420841213e-10	Macro
1831	Zmynd15	7.81022227198909e-15	0.374828772641784	0.192	0.077	1.45512251149429e-10	Macro
1832	Cd84	8.32353494014982e-15	0.285509862462433	0.502	0.347	1.55075779469931e-10	Macro
1833	Cd44	9.21139454660343e-15	0.340782190203893	0.531	0.375	1.71617491797769e-10	Macro
1834	Rgl1	1.12948906917808e-14	-0.416385681350732	0.383	0.505	2.10435108478569e-10	Macro
1835	Olfml3	1.13610238790559e-14	0.250204998083678	0.223	0.099	2.11667235890691e-10	Macro
1836	Isg15	1.2849827636424e-14	0.885122178278551	0.345	0.202	2.39405138694216e-10	Macro
1837	Pnp	1.57230295003264e-14	0.344893786577947	0.829	0.743	2.9293576262058e-10	Macro
1838	Ptgs1	1.60188180056162e-14	-0.292945485183639	0.319	0.461	2.98446598262635e-10	Macro
1839	Arhgef12	1.68544892767811e-14	-0.282722483178727	0.253	0.379	3.14015989715709e-10	Macro
1840	Sin3b	1.7592427583354e-14	0.253475689305737	0.649	0.495	3.27764518305468e-10	Macro
1841	Romo1	1.86613225913702e-14	0.26215411655792	0.671	0.509	3.47679101199818e-10	Macro
1842	Lamtor1	1.95677169173254e-14	0.282993174342182	0.714	0.577	3.6456613388669e-10	Macro
1843	Zbp1	2.03834893364652e-14	0.361386606600233	0.235	0.111	3.79764789827682e-10	Macro
1844	Pfn1	2.15432285428424e-14	0.280376426250511	0.985	0.976	4.01371890981697e-10	Macro
1845	Pea15a	2.24370463568727e-14	-0.327913832752481	0.665	0.736	4.18024610674896e-10	Macro
1846	App	2.25475900929178e-14	-0.292965241842521	0.937	0.944	4.20084151021152e-10	Macro
1847	Lpcat2	2.84893604272301e-14	0.321147711904399	0.526	0.376	5.30785274119725e-10	Macro
1848	Ccrl2	2.91639933545842e-14	0.331670633159856	0.301	0.167	5.43354360189258e-10	Macro
1849	Pepd	3.15358868295752e-14	-0.380626628551356	0.583	0.663	5.87545107521815e-10	Macro
1850	Dok3	3.18774742629312e-14	0.289219765204918	0.516	0.359	5.93909222992671e-10	Macro
1851	Glipr1	3.53748195255714e-14	0.261407795434	0.322	0.178	6.5906826258092e-10	Macro
1852	Ddx21	3.54051082886417e-14	0.292184851670067	0.486	0.329	6.59632572525683e-10	Macro
1853	Ran	3.93539688818266e-14	0.307339169635445	0.782	0.674	7.33203794237311e-10	Macro
1854	Lgals9	4.37021306922127e-14	0.324678613100026	0.522	0.368	8.14214396926615e-10	Macro
1855	Fam208a	5.67767234708357e-14	-0.321108639468322	0.338	0.461	1.05780713498514e-09	Macro
1856	Cyb5a	6.08237557098045e-14	-0.291123090345878	0.684	0.743	1.13320739262937e-09	Macro
1857	Mrpl57	7.3913544372005e-14	0.267996822674295	0.438	0.29	1.37708324519482e-09	Macro
1858	Rin2	7.67957897578115e-14	-0.338186417922373	0.565	0.653	1.43078235897779e-09	Macro
1859	Milr1	8.73988902890685e-14	0.269085527395536	0.528	0.375	1.62832872497564e-09	Macro
1860	P4ha1	8.9411999763773e-14	-0.344899751279535	0.37	0.478	1.66583496759885e-09	Macro
1861	Ly6a	1.1012074149714e-13	0.958341076283122	0.185	0.078	2.05165953483321e-09	Macro
1862	Ezr	1.37123512563306e-13	0.289851843175637	0.309	0.175	2.55474816256695e-09	Macro
1863	Zfhx3	1.61840712597818e-13	-0.335978208366944	0.698	0.761	3.01525431640995e-09	Macro
1864	Nhsl2	1.69226865947847e-13	-0.268265880135646	0.226	0.353	3.15286573947433e-09	Macro
1865	Gm37494	1.72314679933208e-13	-0.305499817765287	0.227	0.347	3.21039480183559e-09	Macro
1866	Hacd4	2.15759712659018e-13	-0.302701250080859	0.659	0.736	4.01981920655017e-09	Macro
1867	Anxa1	2.2429925613214e-13	0.377063653719354	0.578	0.426	4.17891944099789e-09	Macro
1868	Aif1	2.25688843466331e-13	0.288388389896774	0.867	0.785	4.20480884262122e-09	Macro
1869	Il16	2.29477036950709e-13	-0.295309056058455	0.256	0.376	4.27538667542866e-09	Macro
1870	Mif	2.32218357065103e-13	0.276707341335825	0.486	0.345	4.32646021047993e-09	Macro
1871	Psma2	2.53075993709829e-13	0.259982262251807	0.744	0.653	4.71505883880783e-09	Macro
1872	Tomm20	2.56826813541245e-13	0.275478816614662	0.624	0.498	4.78494036308694e-09	Macro
1873	Capg	2.58775538466786e-13	0.487589200616614	0.585	0.466	4.82124705717468e-09	Macro
1874	Cdkn1a	2.70271578456698e-13	0.310937006773996	0.752	0.577	5.03542977822674e-09	Macro
1875	1700020I14Rik	2.85790135080818e-13	-0.285640974835115	0.487	0.583	5.32455600669072e-09	Macro
1876	Vim	2.96154606381267e-13	0.571696672561892	0.942	0.903	5.51765647148938e-09	Macro
1877	Cadm1	3.07389824805669e-13	0.254111656522551	0.112	0.029	5.72697982595442e-09	Macro
1878	Cdkn1c	3.51921810437997e-13	-0.290991281584567	0.133	0.238	6.55665525027032e-09	Macro
1879	S1pr1	3.53119019399611e-13	-0.292788708481575	0.289	0.415	6.57896045043415e-09	Macro
1880	Trpv4	4.81262834306131e-13	-0.2614391869879	0.16	0.27	8.96640786595753e-09	Macro
1881	Tnfaip3	5.35606205937781e-13	0.297411466326904	0.318	0.187	9.9788792228268e-09	Macro
1882	Hip1	6.1948291358798e-13	-0.32689386464844	0.431	0.538	1.15415861630577e-08	Macro
1883	Nap1l1	7.27887133702245e-13	0.267933955088647	0.742	0.628	1.35612651880065e-08	Macro
1884	Slfn1	7.27961472032249e-13	0.309114641701944	0.141	0.049	1.35626501854328e-08	Macro
1885	Lrrfip1	7.39655034495036e-13	0.263613890193586	0.599	0.459	1.3780512947677e-08	Macro
1886	Ifit1	8.00913801057914e-13	0.570621546861876	0.132	0.044	1.492182502751e-08	Macro
1887	Ppt1	8.48793858783594e-13	0.274566393894846	0.702	0.567	1.58138783829971e-08	Macro
1888	Smagp	9.015102249253e-13	-0.272956054874822	0.609	0.715	1.67960370005833e-08	Macro
1889	Xist	9.68048927014678e-13	-0.60545050829677	0.395	0.499	1.80357195592105e-08	Macro
1890	Pgls	1.12280200933323e-12	0.255827265493481	0.677	0.559	2.09189242358874e-08	Macro
1891	Gpr34	1.17195925067306e-12	-0.359940399753422	0.525	0.624	2.18347727992897e-08	Macro
1892	Fundc2	1.19100114405396e-12	0.260667298434107	0.518	0.376	2.21895423148693e-08	Macro
1893	Slc43a2	1.23460016240801e-12	-0.337301736372576	0.564	0.646	2.30018356258236e-08	Macro
1894	Vimp	1.24515559227244e-12	0.263489764434099	0.621	0.472	2.31984938396278e-08	Macro
1895	Anxa2	1.44246593466763e-12	0.42952239381728	0.626	0.493	2.68745828287926e-08	Macro
1896	Slco2b1	1.48972702188308e-12	-0.292218706227558	0.525	0.647	2.77551041447038e-08	Macro
1897	Cmtm6	1.68303515863513e-12	-0.282527578157155	0.626	0.7	3.13566280405311e-08	Macro
1898	Adap2os	2.33569535437149e-12	-0.345895261859398	0.452	0.549	4.35163401472952e-08	Macro
1899	Creb5	2.79057406095693e-12	0.258981428992999	0.414	0.267	5.19911853296886e-08	Macro
1900	Ctsf	2.96713093409535e-12	-0.29498914521668	0.301	0.418	5.52806164331305e-08	Macro
1901	Socs3	3.13753568313585e-12	0.299826920709108	0.571	0.429	5.8455427312504e-08	Macro
1902	Ramp1	3.16131827272667e-12	0.261518255413646	0.31	0.18	5.88985207391706e-08	Macro
1903	Entpd1	3.67959214375393e-12	-0.323328271094975	0.516	0.603	6.85544812302795e-08	Macro
1904	Cd164	3.72842907493896e-12	-0.30025842257264	0.456	0.561	6.94643620951879e-08	Macro
1905	Esd	4.72885468180019e-12	0.261879299201546	0.71	0.58	8.81032915766193e-08	Macro
1906	Rock2	5.82061444911113e-12	-0.304754523300935	0.595	0.674	1.08443867801389e-07	Macro
1907	Tnf	6.33903013992158e-12	0.300816564130253	0.74	0.617	1.18102470536879e-07	Macro
1908	Cyb5r3	7.6127195349151e-12	0.253189040020873	0.515	0.378	1.41832577655003e-07	Macro
1909	Nfxl1	8.1126478573586e-12	-0.309715580832045	0.331	0.443	1.51146742230448e-07	Macro
1910	Lars2	8.22966862810451e-12	-0.326779485388134	0.322	0.425	1.53326956210215e-07	Macro
1911	Cd68	8.52528486464904e-12	0.255260643462103	0.896	0.828	1.58834582313276e-07	Macro
1912	Il4ra	9.07947000205608e-12	0.297101007531811	0.493	0.36	1.69159605608307e-07	Macro
1913	Btg2	9.14784647066646e-12	-0.319633002116625	0.957	0.959	1.70433527594987e-07	Macro
1914	Cped1	9.30750289487549e-12	-0.250757431587212	0.104	0.192	1.73408086434425e-07	Macro
1915	Ccl3	9.55337407152126e-12	0.415529920116377	0.419	0.277	1.77988912326513e-07	Macro
1916	Mgea5	1.08122979684311e-11	-0.28304470948266	0.319	0.424	2.0144392344984e-07	Macro
1917	Notch2	1.10022203385961e-11	-0.306427983692431	0.434	0.533	2.04982367128385e-07	Macro
1918	Snrpe	1.20308643690631e-11	0.261746492771507	0.738	0.63	2.24147034060015e-07	Macro
1919	Serpine1	1.25783544838858e-11	0.263024644927824	0.149	0.06	2.34347322389277e-07	Macro
1920	Cfp	1.46519129989662e-11	-0.365340324424174	0.618	0.694	2.72979791083739e-07	Macro
1921	Fcrls	1.47930204427046e-11	-0.292181666957065	0.746	0.834	2.75608763868029e-07	Macro
1922	Tmem176b	1.60103557201186e-11	-0.251518107560604	0.92	0.945	2.9828893742153e-07	Macro
1923	Bax	1.80530821053154e-11	0.250127035146584	0.687	0.554	3.36346972704131e-07	Macro
1924	Ndufa3	2.27694144136108e-11	0.266901477532979	0.717	0.593	4.24216959939983e-07	Macro
1925	Sbf2	2.62018361611162e-11	-0.255910700913221	0.43	0.538	4.88166409517757e-07	Macro
1926	Mpp1	2.65464394653342e-11	-0.279906237431023	0.594	0.689	4.94586713678641e-07	Macro
1927	Calr	3.25273343941769e-11	-0.263824260444007	0.916	0.93	6.0601676709791e-07	Macro
1928	Ppp1r15a	3.73702425534331e-11	-0.313601270595935	0.664	0.728	6.96244989013012e-07	Macro
1929	Lpl	3.9681769996972e-11	0.27432795861088	0.269	0.154	7.39311056813585e-07	Macro
1930	Lcp1	4.113551624679e-11	0.284799856562453	0.963	0.956	7.66395803193944e-07	Macro
1931	Fcgr1	4.32582793299446e-11	0.335222427896817	0.717	0.601	8.05945002196197e-07	Macro
1932	Zbtb38	4.76149073724833e-11	-0.271893985012053	0.279	0.384	8.87113339256737e-07	Macro
1933	Cp	5.17515012701549e-11	-0.318727161090173	0.28	0.394	9.64182220164256e-07	Macro
1934	Fam105a	5.96249950887113e-11	0.259444290397501	0.698	0.571	1.11087328349778e-06	Macro
1935	Cnn2	6.69419713182296e-11	0.283221512187219	0.605	0.483	1.24719586762994e-06	Macro
1936	Klhl24	8.02545303196427e-11	-0.254384276993163	0.247	0.354	1.49522215438526e-06	Macro
1937	Fli1	8.0550605836152e-11	-0.253065319909543	0.553	0.641	1.50073833733335e-06	Macro
1938	Litaf	9.48956360556439e-11	0.251225000811965	0.671	0.547	1.7680005953527e-06	Macro
1939	B4galt6	9.85452142765042e-11	-0.290190248191466	0.495	0.582	1.83599588718555e-06	Macro
1940	Srgn	1.02854147678299e-10	0.310845264045126	0.949	0.909	1.9162756253944e-06	Macro
1941	Klf3	1.0500158662552e-10	-0.281039439328911	0.64	0.709	1.95628456042006e-06	Macro
1942	Mpc1	1.10388908538845e-10	0.253501551974571	0.625	0.494	2.05665575498723e-06	Macro
1943	Ly96	1.1880720975071e-10	-0.252698097339375	0.397	0.501	2.21349712486549e-06	Macro
1944	Cln8	1.20060341443032e-10	-0.275746466139743	0.37	0.46	2.23684422142514e-06	Macro
1945	Tgfbr1	1.26135336113793e-10	0.299755764298773	0.461	0.339	2.35002744713608e-06	Macro
1946	Oasl2	1.33446862020859e-10	0.388525799154272	0.377	0.253	2.48624848631063e-06	Macro
1947	Igf1	1.78940398228474e-10	-0.275932023033976	0.672	0.763	3.33383855939469e-06	Macro
1948	Ifi27	2.24692524501764e-10	-0.265437545414329	0.421	0.522	4.18624642399237e-06	Macro
1949	Fchsd2	2.36871112919877e-10	-0.257227649757231	0.307	0.413	4.41314570481023e-06	Macro
1950	Pycard	2.37791845904998e-10	0.262303685916318	0.597	0.475	4.43029988105601e-06	Macro
1951	S100a11	2.44991749803741e-10	0.545466450925482	0.662	0.566	4.56444129059351e-06	Macro
1952	Ifit2	2.6321400783029e-10	0.567568422255865	0.104	0.034	4.90394017988612e-06	Macro
1953	Cdk6	2.64476483035069e-10	0.266115335248345	0.438	0.31	4.92746135542637e-06	Macro
1954	Adgre5	2.77240744790842e-10	-0.34095315570927	0.266	0.367	5.16527231619817e-06	Macro
1955	Zfand6	2.79581152381045e-10	-0.258812980750874	0.533	0.614	5.20887645001124e-06	Macro
1956	Adap2	2.98522212836234e-10	-0.334330694537026	0.533	0.601	5.56176734735187e-06	Macro
1957	Rapgef6	3.02860227423692e-10	-0.284284567958088	0.358	0.456	5.64258889713081e-06	Macro
1958	Kmt2e	3.14807278545376e-10	-0.261939869519929	0.683	0.746	5.8651744065789e-06	Macro
1959	Man2a1	3.20097646330308e-10	-0.340422217814643	0.537	0.609	5.96373924877996e-06	Macro
1960	Bod1l	3.23903509486759e-10	-0.314911374642302	0.473	0.557	6.03464628524781e-06	Macro
1961	Pim1	3.28296613081001e-10	0.31225320763842	0.619	0.491	6.11649419831213e-06	Macro
1962	Itgax	3.37113711925668e-10	0.276479900949504	0.116	0.041	6.28076556688712e-06	Macro
1963	Phf11b	4.20820792236096e-10	0.365336545816385	0.347	0.229	7.8403121801507e-06	Macro
1964	Zfp652	5.39848350720841e-10	-0.27353965012252	0.365	0.462	1.005791462228e-05	Macro
1965	Syne2	5.77484484519105e-10	-0.274044372462284	0.186	0.275	1.07591134310755e-05	Macro
1966	Klf6	7.09271242974053e-10	-0.294149997660041	0.933	0.959	1.32144325278496e-05	Macro
1967	H2afy	8.17920006862727e-10	0.250313934311173	0.681	0.564	1.52386676478595e-05	Macro
1968	Clec4a2	8.72374667807663e-10	0.259328080915738	0.764	0.686	1.62532124359246e-05	Macro
1969	Fgfr1	9.34478893164412e-10	-0.317864791565431	0.289	0.386	1.74102762585462e-05	Macro
1970	Dpysl2	1.02481397851779e-09	0.260127433062857	0.71	0.615	1.90933092337649e-05	Macro
1971	Tmem176a	1.04738412669354e-09	-0.256625234898562	0.831	0.885	1.95138136644274e-05	Macro
1972	1810011O10Rik	1.06433907812762e-09	-0.325306272923596	0.116	0.201	1.98297013645958e-05	Macro
1973	Dusp1	1.11414992773685e-09	0.266578074137234	0.971	0.947	2.07577273036652e-05	Macro
1974	Fkbp15	1.22068247768848e-09	-0.252413797776987	0.372	0.467	2.2742535241814e-05	Macro
1975	Fam46a	1.26338471311058e-09	-0.274659161760206	0.796	0.839	2.35381205899632e-05	Macro
1976	Dusp6	1.27157406604227e-09	-0.280955541457665	0.556	0.632	2.36906964244336e-05	Macro
1977	Btg1	1.32736942572655e-09	0.252280199201501	0.891	0.815	2.47302197707114e-05	Macro
1978	Sft2d2	1.36772057490729e-09	-0.261588895713144	0.434	0.523	2.54820020310977e-05	Macro
1979	Crip1	1.53076978092659e-09	0.293348542594092	0.98	0.954	2.85197717884432e-05	Macro
1980	Dusp7	1.6656121047838e-09	-0.259408277994862	0.272	0.366	3.1032019124227e-05	Macro
1981	Ccl2	1.667272638822e-09	0.310301809104486	0.717	0.616	3.10629565338927e-05	Macro
1982	Mtss1	2.07447848217998e-09	-0.332014511690601	0.533	0.601	3.86496086014952e-05	Macro
1983	Pcm1	2.10883640689579e-09	-0.265628541962613	0.426	0.52	3.92897310968754e-05	Macro
1984	Ccl7	2.26845319294333e-09	0.413605908459648	0.534	0.426	4.22635514377272e-05	Macro
1985	Acp5	2.28552232008445e-09	0.281598157832891	0.108	0.04	4.25815663454933e-05	Macro
1986	Chd2	2.32974701328483e-09	-0.29393045138307	0.41	0.494	4.34055166045097e-05	Macro
1987	Pold4	2.47137449748253e-09	0.253267958011346	0.47	0.345	4.60441782625969e-05	Macro
1988	Fcho2	2.89564936849216e-09	-0.264488715398059	0.589	0.662	5.39488433843775e-05	Macro
1989	Eps8	3.37324617316328e-09	-0.268974981172339	0.643	0.705	6.2846949452205e-05	Macro
1990	Chd9	4.10052751719433e-09	-0.279991712127549	0.401	0.486	7.63969281728476e-05	Macro
1991	Tet3	4.12926927333192e-09	-0.257729191570725	0.527	0.591	7.6932415831447e-05	Macro
1992	Cpd	4.17127915195072e-09	0.302907605272275	0.389	0.286	7.7715101879994e-05	Macro
1993	Ncf4	4.40483786448952e-09	0.250241953659622	0.56	0.441	8.20665342533043e-05	Macro
1994	Cxcr4	5.18873059509492e-09	0.301344588546846	0.348	0.239	9.66712397172135e-05	Macro
1995	Neat1	5.24028280287205e-09	-0.292056815796238	0.956	0.959	9.76317089003091e-05	Macro
1996	Ifit3	5.31442559324824e-09	0.728670201308393	0.171	0.09	9.9013063227808e-05	Macro
1997	Rell1	5.83937708522028e-09	-0.261932183980106	0.351	0.44	0.000108793434474739	Macro
1998	Herc1	5.84790027577947e-09	-0.26001864780573	0.398	0.487	0.000108952230038047	Macro
1999	Comt	6.08256912652304e-09	-0.273759587733858	0.688	0.733	0.000113324345396251	Macro
[truncated: 1,848 more rows]
